# Supplementary material for: Expression of circ-PHC3 enhances ovarian cancer progression via regulation of the miR-497-5p/SOX9 pathway
Source: J Ovarian Res. 2023 Jul 20;16:142. doi: 10.1186/s13048-023-01170-w (PMC10357880; doi:10.1186/s13048-023-01170-w)
Supplement: Supplementary file 1 — Additional file 1. [file 13048_2023_1170_MOESM1_ESM.xlsx]

## Sheet: up_T1_vs_NC
#log2FC >= 0.585 #p-value cut-off <= 1.00 #q-value cut-off <= 1.00 #Condition pair: up_T1_vs_NC Column A: circRNA_ID, The ID of circRNA. Column B: Locus, The position of circRNA in reference genome. Column C: Gene_Name, The gene name of circRNA. Column D: Source, The source of circRNA. Column E: Length, The sequence length of circRNA. Column F: Exons_Num, The number of exons in the circRNA. Colum…
CircRNA Annotation														DE Statistic				CPM
circRNA_ID	Locus	Gene_Name	Source	Length	Exons_Num	Genomic_Length	Flank_Intron	Gene_ID	Trans_ID	RefSeq_ID	Samples	Annotation	circRNA_Study	log2FC	Fold_Change	p_value	q_value	T1_CPM	NC_CPM	NC	T1
hsa_circ_0004524	chr3:138289159-138291774:-	CEP70	circBase	470	4	2615	chr3:138256189-138289159|chr3:138291774-138310695	ENSG00000114107.8_4	ENST00000264982.7_2	NM_024491	Hs68_RNase, Hs68_control, Nhek, Helas3, Ag04450, A549, diencephalon, Sy5y_exp1_D4, cerebellum, Sy5y_exp1_D0, occipital_lobe, frontal_cortex, Sy5y_exp1_D2, parietal_lobe, SY5Y_exp2_D8, temporal_lobe, SY5Y_exp2_D4, WAS2, cortex, adipose, vena_cava, right_atrium, muscle, platelets	ANNOTATED, CDS, coding, INTERNAL, OVCODE, OVEXON, UTR5	Jeck2013, Maass2017, Rybak2015, Salzman2013	7.47331	177.701	1	1	10.993	3.51967	0	2026.64
hsa_circ_0054211	chr2:39559057-39564722:-	MAP4K3	circBase	220	4	5665	chr2:39553418-39559057|chr2:39564722-39570528	ENSG00000011566.14_3	ENST00000263881.7_2	NM_003618	K562, Hepg2, Helas3, H1hesc, Gm12878, Bj, Ag04450, A549, Sknshra, SY5Y_exp2_D0, diencephalon, cerebellum, occipital_lobe, frontal_cortex, Sy5y_exp1_D2, parietal_lobe, platelets	ANNOTATED, CDS, coding, INTERNAL, OVCODE, OVEXON	Maass2017, Rybak2015, Salzman2013	6.74175	107.021	1	1	10.2614	3.51967	0	1215.98
hsa_circ_0023936	chr11:85718584-85742653:-	PICALM	circBase	677	7	24069	chr11:85714494-85718584|chr11:85742653-85779692	ENSG00000073921.17_3	ENST00000532317.5_1	NM_007166	K562, Hepg2, Helas3, H1hesc, Gm12878, Bj, Ag04450, A549, Nhek, Sknshra, diencephalon, cerebellum, occipital_lobe, frontal_cortex, parietal_lobe, temporal_lobe, SY5Y_exp2_D4, vena_cava, platelets	ANNOTATED, CDS, coding, INTERNAL, OVCODE, OVERLAPTX, OVEXON	Maass2017, Rybak2015, Salzman2013	6.53737	92.8846	1	1	10.057	3.51967	0	1053.85
hsa_circ_0000842	chr18:33606862-33613800:-	RPRD1A	circBase	638	5	6938	chr18:33573263-33606862|chr18:33613800-33620769	ENSG00000141425.17_3	ENST00000590898.5_1	NM_018170	cd_19, neutr, K562, Hepg2, Helas3, H1hesc, Gm12878, Bj, Ag04450, SY5Y_exp2_D0, diencephalon, Sy5y_exp1_D4, cerebellum, Sy5y_exp1_D0, occipital_lobe, frontal_cortex, parietal_lobe, SY5Y_exp2_D8, temporal_lobe, SY5Y_exp2_D4, ada_scid, platelets	ANNOTATED, CDS, coding, INTERNAL	Maass2017, Memczak2013, Rybak2015, Salzman2013	6.53737	92.8846	1	1	10.057	3.51967	0	1053.85
hsa_circ_0001073	chr2:148653869-148657467:+	ACVR2A	circBase	473	3	3598	chr2:148602776-148653869|chr2:148657467-148672759	ENSG00000121989.14_2	ENST00000241416.11_1	NM_001616	HEK293, cd_19, cd_34, Hs68_RNase, Hs68_control, Nhek, K562, Huvec, Hepg2, Helas3, H1hesc, Gm12878, Bj, Ag04450, A549, Sknshra, diencephalon, cerebellum, Sy5y_exp1_D0, occipital_lobe, frontal_cortex, Sy5y_exp1_D2, parietal_lobe, SY5Y_exp2_D8, temporal_lobe, SY5Y_exp2_D4, osteocytes, adipose, decidua, vena_cava, MSC_047, platelets	ANNOTATED, CDS, coding, INTERNAL, OVCODE, OVEXON	Jeck2013, Maass2017, Memczak2013, Rybak2015, Salzman2013	6.53737	92.8846	1	1	10.057	3.51967	0	1053.85
hsa_circ_0008923	chr3:128525214-128526514:+	RAB7A	circBase	348	2	1300	chr3:128516912-128525214|chr3:128526514-128532169	ENSG00000075785.12_2	ENST00000265062.7_1	NM_004637	Hs68_RNase, Hs68_control, Nhek, K562, Hepg2, Helas3, H1hesc, Gm12878, Bj, Ag04450, A549, Sknshra, diencephalon, cerebellum, Sy5y_exp1_D0, occipital_lobe, frontal_cortex, Sy5y_exp1_D2, parietal_lobe, SY5Y_exp2_D8, temporal_lobe	ANNOTATED, CDS, coding, INTERNAL, OVCODE, OVEXON	Jeck2013, Rybak2015, Salzman2013	6.29918	78.7485	1	1	9.81885	3.51967	0	891.72
hsa_circ_0004368	chr6:139264649-139265759:-	REPS1	circBase	352	3	1110	chr6:139262626-139264649|chr6:139265759-139266355	ENSG00000135597.18_3	ENST00000450536.6_1	NM_031922	Hs68_RNase, Hs68_control, K562, Huvec, Hepg2, Helas3, H1hesc, Gm12878, Bj, A549, Nhek, Sknshra, SY5Y_exp2_D0, diencephalon, cerebellum, occipital_lobe, frontal_cortex, Sy5y_exp1_D2, parietal_lobe, temporal_lobe, adipose, platelets	ANNOTATED, CDS, coding, INTERNAL, OVCODE, OVEXON	Jeck2013, Maass2017, Rybak2015, Salzman2013	6.29918	78.7485	1	1	9.81885	3.51967	0	891.72
hsa_circ_0134783	chr7:8062112-8110761:+	GLCCI1	circBase	568	4	48649	chr7:8043689-8062112|chr7:8110761-8124526	ENSG00000106415.12_3	ENST00000223145.9_1	NM_138426	diencephalon, cerebellum, occipital_lobe, frontal_cortex, parietal_lobe, temporal_lobe	ANNOTATED, CDS, coding, INTERNAL, OVCODE, OVEXON	Rybak2015	6.29918	78.7485	1	1	9.81885	3.51967	0	891.72
hsa_circ_0000494	chr13:76134888-76143643:+	UCHL3	circBase	420	4	8755	chr13:76123818-76134888|chr13:76143643-76169050	ENSG00000118939.17_3	ENST00000618773.4_1	NM_006002	HEK293, cd_19, Hs68_RNase, Hs68_control, diencephalon, cerebellum, Sy5y_exp1_D0, occipital_lobe, frontal_cortex, Sy5y_exp1_D2, parietal_lobe, temporal_lobe, platelets	ANNOTATED, CDS, coding, INTERNAL, OVCODE, OVEXON	Jeck2013, Maass2017, Memczak2013, Rybak2015	6.16351	71.6804	1	1	9.68318	3.51967	0	810.655
hsa_circ_0000523	chr14:21971315-21972024:-	METTL3	circBase	623	2	709	chr14:21970045-21971315|chr14:21972024-21979265	ENSG00000165819.11_3	ENST00000298717.8_1	NM_019852	cd_19, cd_34, Hs68_RNase, Hs68_control, Nhek, K562, Huvec, Hsmm, Hepg2, Helas3, H1hesc, Gm12878, Bj, Ag04450, A549, Sknshra, Mcf7, SY5Y_exp2_D0, diencephalon, Sy5y_exp1_D4, cerebellum, Sy5y_exp1_D0, occipital_lobe, frontal_cortex, Sy5y_exp1_D2, parietal_lobe, temporal_lobe, SY5Y_exp2_D4, WAS2, adipose, decidua	ANNOTATED, CDS, coding, INTERNAL, OVCODE, OVEXON	Jeck2013, Maass2017, Memczak2013, Rybak2015, Salzman2013	6.16351	71.6804	1	1	9.68318	3.51967	0	810.655
hsa_circ_0004813	chr2:171902683-171906684:-	TLK1	circBase	437	3	4001	chr2:171884915-171902683|chr2:171906684-171910270	ENSG00000198586.13_2	ENST00000360843.7_1	NM_012290	Hs68_RNase, Hs68_control, K562, Ag04450, A549, diencephalon, cerebellum, occipital_lobe, frontal_cortex, platelets	ANNOTATED, CDS, coding, INTERNAL, OVCODE, OVEXON	Jeck2013, Maass2017, Rybak2015, Salzman2013	6.16351	71.6804	1	1	9.68318	3.51967	0	810.655
hsa_circ_0005870	chr3:47079155-47088111:-	SETD2	circBase	387	3	8956	chr3:47061330-47079155|chr3:47088111-47098310	ENSG00000181555.20_4	ENST00000431180.5_1	NM_014159	Hs68_RNase, Hs68_control, Nhek, K562, Hepg2, Helas3, H1hesc, Gm12878, Bj, Ag04450, A549, Sknshra, Mcf7, diencephalon, cerebellum, occipital_lobe, frontal_cortex, Sy5y_exp1_D2, parietal_lobe, temporal_lobe	ANNOTATED, CDS, coding, INTERNAL, OVCODE, OVEXON	Jeck2013, Rybak2015, Salzman2013	6.16351	71.6804	1	1	9.68318	3.51967	0	810.655
hsa_circ_0002316	chr1:58971731-59004982:-	OMA1	circBase	1381	7	33251	chr1:58946846-58971731|chr1:59004982-59012374	ENSG00000162600.11_3	ENST00000371226.7_1	NM_145243	Hs68_RNase, Hs68_control, Nhek, K562, Hepg2, Helas3, H1hesc, Gm12878, Bj, SY5Y_exp2_D0, diencephalon, Sy5y_exp1_D4, cerebellum, occipital_lobe, frontal_cortex, parietal_lobe, temporal_lobe, WAS2	ANNOTATED, CDS, coding, INTERNAL, OVCODE, OVEXON, UTR5	Jeck2013, Maass2017, Rybak2015, Salzman2013	6.01374	64.6124	1	1	9.53341	3.51967	0	729.589
hsa_circ_0005379	chr10:5827104-5842668:-	GDI2	circBase	674	5	15564	chr10:5815904-5827104|chr10:5842668-5855176	ENSG00000057608.16_3	ENST00000380191.8_1	NM_001494	Hs68_RNase, Hs68_control, Nhek, K562, Hepg2, Helas3, H1hesc, Ag04450, A549, Sknshra, diencephalon, cerebellum, Sy5y_exp1_D0, occipital_lobe, frontal_cortex, parietal_lobe, temporal_lobe, platelets	ANNOTATED, CDS, coding, INTERNAL, OVCODE, OVEXON	Jeck2013, Maass2017, Rybak2015, Salzman2013	6.01374	64.6124	1	1	9.53341	3.51967	0	729.589
hsa_circ_0032029	chr14:56078736-56086030:+	KTN1	circBase	993	4	7294	chr14:56047072-56078736|chr14:56086030-56094629	ENSG00000126777.17_4	ENST00000438792.6_1	NM_182926	Nhek, Helas3, Bj, Sknshra, SY5Y_exp2_D0, diencephalon, Sy5y_exp1_D4, cerebellum, Sy5y_exp1_D0, occipital_lobe, frontal_cortex, Sy5y_exp1_D2, parietal_lobe, SY5Y_exp2_D8, temporal_lobe, SY5Y_exp2_D4, WAS2, vena_cava, right_atrium, muscle, platelets	ANNOTATED, CDS, coding, INTERNAL, OVCODE, OVERLAPTX, OVEXON, UTR5	Maass2017, Rybak2015, Salzman2013	6.01374	64.6124	1	1	9.53341	3.51967	0	729.589
hsa_circ_0008641	chr14:75016565-75022396:-	LTBP2	circBase	959	5	5831	chr14:75002703-75016565|chr14:75022396-75052556	ENSG00000119681.11_3	ENST00000261978.8_2	NM_000428	Hs68_RNase, Hs68_control	ANNOTATED, CDS, coding, INTERNAL, OVCODE, OVEXON	Jeck2013	6.01374	64.6124	1	1	9.53341	3.51967	0	729.589
hsa_circ_0059945	chr20:33027959-33037285:+	ITCH	circBase	531	4	9326	chr20:33026436-33027959|chr20:33037285-33045194	ENSG00000078747.14_3	ENST00000374864.8_3	NM_031483	Helas3, Gm12878, occipital_lobe, frontal_cortex, parietal_lobe, temporal_lobe	ANNOTATED, CDS, coding, INTERNAL, OVCODE, OVERLAPTX, OVEXON	Rybak2015, Salzman2013	6.01374	64.6124	1	1	9.53341	3.51967	0	729.589
hsa_circ_0001195	chr21:40600425-40601362:-	BRWD1	circBase	208	2	937	chr21:40597123-40600425|chr21:40601362-40604102	ENSG00000185658.13_3	ENST00000333229.6_2	NM_033656	cd_19, neutr, Hs68_RNase, Hs68_control, Nhek, K562, Huvec, Hmec, Hepg2, Helas3, H1hesc, Gm12878, Bj, Ag04450, A549, Sknshra, Mcf7, diencephalon, Sy5y_exp1_D4, cerebellum, Sy5y_exp1_D0, occipital_lobe, frontal_cortex, Sy5y_exp1_D2, parietal_lobe, temporal_lobe, WAS2, right_atrium, platelets	ANNOTATED, CDS, coding, INTERNAL, OVCODE, OVEXON	Jeck2013, Maass2017, Memczak2013, Rybak2015, Salzman2013	6.01374	64.6124	1	1	9.53341	3.51967	0	729.589
hsa_circ_0062603	chr22:24698162-24765288:+	SPECC1L	circBase	3124	12	67126	chr22:24666951-24698162|chr22:24765288-24807555	ENSG00000100014.19_4	ENST00000437398.5_1	NM_015330	Nhek, K562, Huvec, Hsmm, H1hesc, Gm12878, Ag04450, A549, Sknshra, Mcf7, SY5Y_exp2_D0, diencephalon, cerebellum, Sy5y_exp1_D0, occipital_lobe, frontal_cortex, Sy5y_exp1_D2, parietal_lobe, SY5Y_exp2_D8, temporal_lobe, SY5Y_exp2_D4, adipose, VSMC	ANNOTATED, CDS, coding, INTERNAL, OVCODE, OVEXON, UTR5	Maass2017, Rybak2015, Salzman2013	6.01374	64.6124	1	1	9.53341	3.51967	0	729.589
hsa_circ_0005311	chr5:14304569-14336836:+	TRIO	circBase	678	4	32267	chr5:14297372-14304569|chr5:14336836-14358286	ENSG00000038382.18_2	ENST00000344204.8_1	NM_007118	Hs68_RNase, Hs68_control, Helas3, Bj, Ag04450, Sknshra, diencephalon, cerebellum, occipital_lobe, frontal_cortex, parietal_lobe, temporal_lobe	ANNOTATED, CDS, coding, INTERNAL, OVCODE, OVEXON	Jeck2013, Rybak2015, Salzman2013	6.01374	64.6124	1	1	9.53341	3.51967	0	729.589
hsa_circ_0133399	chr7:134761148-134766542:+	AGBL3	circBase	202	3	5394	chr7:134743986-134761148|chr7:134766542-134800131	ENSG00000146856.14_3	ENST00000436302.6_2	ENST00000458078.1	diencephalon, cerebellum, occipital_lobe, frontal_cortex, parietal_lobe	ANNOTATED, CDS, coding, INTERNAL, OVCODE, OVEXON	Rybak2015	6.01374	64.6124	1	1	9.53341	3.51967	0	729.589
hsa_circ_0002094	chr7:155499553-155511137:+	RBM33	circBase	521	3	11584	chr7:155493638-155499553|chr7:155511137-155530223	ENSG00000184863.10_4	ENST00000401878.7_3	NM_053043	Hs68_RNase, Hs68_control, Nhek, K562, Hepg2, Helas3, H1hesc, Gm12878, Bj, A549, Sknshra, SY5Y_exp2_D0, cerebellum, frontal_cortex, parietal_lobe, temporal_lobe	ANNOTATED, CDS, coding, INTERNAL, OVCODE, OVEXON	Jeck2013, Rybak2015, Salzman2013	6.01374	64.6124	1	1	9.53341	3.51967	0	729.589
hsa_circ_0005640	chr1:145787771-145791170:-	GPR89A	circBase	292	3	3399	chr1:145771730-145787771|chr1:145791170-145803307	ENSG00000117262.18_2	ENST00000313835.13_1	NM_001097613	Hs68_RNase, Hs68_control	ANNOTATED, CDS, coding, INTERNAL, OVCODE, OVEXON	Jeck2013	5.8466	57.5444	1	1	9.36627	3.51967	0	648.524
hsa_circ_0002570	chr1:78267015-78280916:+	FAM73A	circBase	700	5	13901	chr1:78249036-78267015|chr1:78280916-78308991	ENSG00000180488.14_3	ENST00000370791.7_1	NM_198549	Hs68_RNase, Hs68_control, K562, Hepg2, Gm12878, Ag04450, Sknshra, diencephalon, cerebellum, Sy5y_exp1_D0, occipital_lobe, frontal_cortex, Sy5y_exp1_D2, parietal_lobe, temporal_lobe, vena_cava, platelets	ANNOTATED, CDS, coding, INTERNAL, OVCODE, OVEXON	Jeck2013, Maass2017, Rybak2015, Salzman2013	5.8466	57.5444	1	1	9.36627	3.51967	0	648.524
hsa_circ_0018009	chr10:27326114-27337908:-	ANKRD26	circBase	1062	7	11794	chr10:27324681-27326114|chr10:27337908-27342248	ENSG00000107890.16_2	ENST00000436985.6_1	NM_014915	K562	ANNOTATED, CDS, coding, INTERNAL, OVCODE, OVEXON	Salzman2013	5.8466	57.5444	1	1	9.36627	3.51967	0	648.524
hsa_circ_0024085	chr11:95825055-95826681:-	MAML2	circBase	1626	1	1626	chr11:95724887-95825055|chr11:95826681-96074546	ENSG00000184384.13_3	ENST00000524717.5_1	NM_032427	Huvec, Hepg2, H1hesc, Gm12878, Ag04450, Sknshra, diencephalon, cerebellum, Sy5y_exp1_D2, SY5Y_exp2_D4	ANNOTATED, CDS, coding, INTERNAL, OVCODE, OVEXON	Rybak2015, Salzman2013	5.8466	57.5444	1	1	9.36627	3.51967	0	648.524
hsa_circ_0028932	chr12:121204065-121222396:-	SPPL3	circBase	893	7	18331	chr12:121202873-121204065|chr12:121222396-121229271	ENSG00000157837.15_3	ENST00000353487.6_1	NM_139015	Nhek, Hepg2, Helas3, Gm12878, Ag04450, A549, Sknshra, occipital_lobe, frontal_cortex	ANNOTATED, CDS, coding, INTERNAL, OVCODE, OVERLAPTX, OVEXON	Rybak2015, Salzman2013	5.8466	57.5444	1	1	9.36627	3.51967	0	648.524
hsa_circ_0025652	chr12:26589153-26596583:-	ITPR2	circBase	427	3	7430	chr12:26581021-26589153|chr12:26596583-26628228	ENSG00000123104.11_3	ENST00000381340.7_1	NM_002223	Huvec, Hepg2	ANNOTATED, CDS, coding, INTERNAL, OVCODE, OVEXON	Salzman2013	5.8466	57.5444	1	1	9.36627	3.51967	0	648.524
hsa_circ_0006016	chr14:103180759-103187714:+	RCOR1	circBase	331	3	6955	chr14:103177350-103180759|chr14:103187714-103188523	ENSG00000089902.9_2	ENST00000262241.6_1	NM_015156	Hs68_RNase, Hs68_control, diencephalon, cerebellum, occipital_lobe, frontal_cortex, parietal_lobe, temporal_lobe, platelets	ANNOTATED, CDS, coding, INTERNAL, OVCODE, OVEXON	Jeck2013, Maass2017, Rybak2015	5.8466	57.5444	1	1	9.36627	3.51967	0	648.524
hsa_circ_0000586	chr15:25650607-25657118:-	UBE3A	circBase	226	3	6511	chr15:25639005-25650607|chr15:25657118-25683635	ENSG00000114062.18_3	ENST00000638011.1_1	NM_000462	HEK293, cd_19, neutr, Nhek, K562, Huvec, Hepg2, Helas3, H1hesc, Gm12878, Bj, Ag04450, A549, Sknshra, SY5Y_exp2_D0, diencephalon, Sy5y_exp1_D4, cerebellum, Sy5y_exp1_D0, occipital_lobe, frontal_cortex, parietal_lobe, temporal_lobe, SY5Y_exp2_D4, vena_cava	ANNOTATED, CDS, coding, INTERNAL, UTR5	Maass2017, Memczak2013, Rybak2015, Salzman2013	5.8466	57.5444	1	1	9.36627	3.51967	0	648.524
hsa_circ_0040809	chr16:88008653-88017865:+	BANP	circBase	448	3	9212	chr16:87985121-88008653|chr16:88017865-88039695	ENSG00000172530.20_4	ENST00000439677.5_1	NM_001173540	Nhek, K562, Hepg2, Helas3, H1hesc, Gm12878, Bj, Ag04450, A549, Sknshra, Mcf7, diencephalon, Sy5y_exp1_D4, cerebellum, occipital_lobe, frontal_cortex, Sy5y_exp1_D2, parietal_lobe, temporal_lobe, WAS2, platelets	ANNOTATED, CDS, coding, INTERNAL, OVCODE, OVEXON, UTR5	Maass2017, Rybak2015, Salzman2013	5.8466	57.5444	1	1	9.36627	3.51967	0	648.524
hsa_circ_0005598	chr19:58904342-58904854:+	RPS5	circBase	339	2	512	chr19:58899612-58904342|chr19:58904854-58905863	ENSG00000083845.8_2	ENST00000601521.5_2	NM_001009	Hs68_RNase, Hs68_control, K562, Huvec, Hepg2, Helas3, H1hesc, Gm12878, Bj, Ag04450, A549, Nhek, Sknshra, Mcf7, diencephalon, occipital_lobe, frontal_cortex, Sy5y_exp1_D2, parietal_lobe, temporal_lobe	ANNOTATED, CDS, coding, INTERNAL, OVCODE, OVEXON	Jeck2013, Rybak2015, Salzman2013	5.8466	57.5444	1	1	9.36627	3.51967	0	648.524
hsa_circ_0056824	chr2:160132056-160136456:-	WDSUB1	circBase	278	2	4400	chr2:160128306-160132056|chr2:160136456-160139182	ENSG00000196151.10_2	ENST00000359774.8_1	NM_001128213	K562, temporal_lobe	ANNOTATED, CDS, coding, INTERNAL, OVCODE, OVEXON	Rybak2015, Salzman2013	5.8466	57.5444	1	1	9.36627	3.51967	0	648.524
hsa_circ_0058528	chr2:228395806-228401709:+	AGFG1	circBase	756	6	5903	chr2:228389631-228395806|chr2:228401709-228416674	ENSG00000173744.17_3	ENST00000409979.6_1	NM_001135187	K562, Hepg2, Helas3, A549, occipital_lobe	ANNOTATED, CDS, coding, INTERNAL, OVCODE, OVEXON	Rybak2015, Salzman2013	5.8466	57.5444	1	1	9.36627	3.51967	0	648.524
hsa_circ_0007026	chr20:45891031-45905539:-	ZMYND8	circBase	623	2	14508	chr20:45878183-45891031|chr20:45905539-45910845	ENSG00000101040.19_3	ENST00000311275.11_1	NM_183047	Hs68_RNase, Hs68_control, Helas3, H1hesc, Gm12878, diencephalon, cerebellum, Sy5y_exp1_D0, occipital_lobe, frontal_cortex, parietal_lobe, temporal_lobe, platelets	ANNOTATED, CDS, coding, INTERNAL, OVCODE, OVEXON	Jeck2013, Maass2017, Rybak2015, Salzman2013	5.8466	57.5444	1	1	9.36627	3.51967	0	648.524
hsa_circ_0116612	chr22:41521867-41536261:+	EP300	circBase	1149	7	14394	chr22:41513825-41521867|chr22:41536261-41537051	ENSG00000100393.12_3	ENST00000263253.8_1	ENST00000263253.7	diencephalon, cerebellum, occipital_lobe, frontal_cortex, parietal_lobe, temporal_lobe	ANNOTATED, CDS, coding, INTERNAL, OVCODE, OVERLAPTX, OVEXON	Rybak2015	5.8466	57.5444	1	1	9.36627	3.51967	0	648.524
chr22:51115049-51117856:+	chr22:51115049-51117856:+	SHANK3	CIRCexplorer2	618	5	2807	chr22:51113679-51115049|chr22:51117856-51121767	ENSG00000251322.7_3	ENST00000414786.6_1	NA	NA	NA	NA	5.8466	57.5444	1	1	9.36627	3.51967	0	648.524
hsa_circ_0122078	chr3:136162128-136221621:-	STAG1	circBase	870	8	59493	chr3:136152501-136162128|chr3:136221621-136240054	ENSG00000118007.12_3	ENST00000383202.6_1	ENST00000383202.2	diencephalon, cerebellum, occipital_lobe, frontal_cortex, parietal_lobe, temporal_lobe	ANNOTATED, CDS, coding, INTERNAL, OVCODE, OVERLAPTX, OVEXON	Rybak2015	5.8466	57.5444	1	1	9.36627	3.51967	0	648.524
chr3:57832923-57850584:+	chr3:57832923-57850584:+	SLMAP	CIRCexplorer2	767	8	17661	chr3:57827098-57832923|chr3:57850584-57875772	ENSG00000163681.14_3	ENST00000467901.1_1	NA	NA	NA	NA	5.8466	57.5444	1	1	9.36627	3.51967	0	648.524
hsa_circ_0070585	chr4:107092251-107157965:-	TBCK	circBase	1065	11	65714	chr4:107037535-107092251|chr4:107157965-107163626	ENSG00000145348.16_3	ENST00000273980.9_1	NM_001163435	Helas3, Bj, cerebellum, occipital_lobe, frontal_cortex	ANNOTATED, CDS, coding, INTERNAL, OVCODE, OVERLAPTX, OVEXON	Rybak2015, Salzman2013	5.8466	57.5444	1	1	9.36627	3.51967	0	648.524
hsa_circ_0001613	chr6:76344422-76388643:+	SENP6	circBase	1701	11	44221	chr6:76343442-76344422|chr6:76388643-76405519	ENSG00000112701.17_3	ENST00000370010.6_1	NM_015571	HEK293, neutr, K562, Ag04450, diencephalon, cerebellum, occipital_lobe, frontal_cortex, Sy5y_exp1_D2, parietal_lobe, temporal_lobe, WAS2, ada_scid, adipose, vena_cava, platelets	ANNOTATED, CDS, coding, INTERNAL	Maass2017, Memczak2013, Rybak2015, Salzman2013	5.8466	57.5444	1	1	9.36627	3.51967	0	648.524
hsa_circ_0006131	chr6:86328535-86329135:-	SYNCRIP	circBase	272	2	600	chr6:86325065-86328535|chr6:86329135-86332199	ENSG00000135316.17_3	ENST00000616122.4_1	NM_001159677	Hs68_RNase, Hs68_control	ANNOTATED, CDS, coding, INTERNAL, OVCODE, OVEXON	Jeck2013	5.8466	57.5444	1	1	9.36627	3.51967	0	648.524
hsa_circ_0002162	chr8:141856358-141874498:-	PTK2	circBase	231	3	18140	chr8:141840625-141856358|chr8:141874498-141889569	ENSG00000169398.19_3	ENST00000522684.5_2	NM_001199649	Hs68_RNase, Hs68_control, K562, diencephalon, Sy5y_exp1_D4, cerebellum, Sy5y_exp1_D0, occipital_lobe, frontal_cortex, Sy5y_exp1_D2, parietal_lobe, temporal_lobe, platelets	ANNOTATED, CDS, coding, INTERNAL, OVCODE, OVEXON	Jeck2013, Maass2017, Rybak2015, Salzman2013	5.8466	57.5444	1	1	9.36627	3.51967	0	648.524
hsa_circ_0086536	chr9:20819794-20885229:+	KIAA1797	circBase	1170	10	65435	chr9:20789607-20819794|chr9:20885229-20907148	ENSG00000188352.12_3	ENST00000380249.5_1	NM_017794	Helas3, H1hesc, Gm12878, Bj, Ag04450, A549, Sknshra, diencephalon, cerebellum, Sy5y_exp1_D0, occipital_lobe, frontal_cortex, parietal_lobe, temporal_lobe	ANNOTATED, CDS, coding, INTERNAL, OVCODE, OVEXON	Rybak2015, Salzman2013	5.8466	57.5444	1	1	9.36627	3.51967	0	648.524
hsa_circ_0007100	chrX:153996576-153997585:+	DKC1	circBase	275	2	1009	chrX:153995657-153996576|chrX:153997585-153999033	ENSG00000130826.17_3	ENST00000620277.4_1	NM_001363	Hs68_RNase, Hs68_control, K562, Hepg2, Helas3, H1hesc, Ag04450, A549, Sknshra, Mcf7, diencephalon, cerebellum, occipital_lobe, frontal_cortex, Sy5y_exp1_D2, parietal_lobe	ANNOTATED, CDS, coding, INTERNAL, OVCODE, OVEXON	Jeck2013, Rybak2015, Salzman2013	5.8466	57.5444	1	1	9.36627	3.51967	0	648.524
hsa_circ_0008774	chr1:46105881-46108171:-	GPBP1L1	circBase	267	2	2290	chr1:46099908-46105881|chr1:46108171-46120214	ENSG00000159592.10_3	ENST00000290795.7_1	NM_021639	Hs68_RNase, Hs68_control, diencephalon, Sy5y_exp1_D4, cerebellum, Sy5y_exp1_D0, occipital_lobe, frontal_cortex, Sy5y_exp1_D2, parietal_lobe, temporal_lobe, SY5Y_exp2_D4, WAS2, vena_cava, right_atrium, LCL, neutophils, platelets	ANNOTATED, CDS, coding, INTERNAL, OVCODE, OVEXON	Jeck2013, Maass2017, Rybak2015	5.65753	50.4763	1	1	9.17721	3.51967	0	567.458
chr1:93965024-94014983:+	chr1:93965024-94014983:+	FNBP1L	CIRCexplorer2	1453	12	49959	chr1:93913862-93965024|chr1:94014983-94016503	ENSG00000137942.16_2	ENST00000260506.12_1	NA	NA	NA	NA	5.65753	50.4763	1	1	9.17721	3.51967	0	567.458
hsa_circ_0006258	chr12:100676720-100691953:+	SCYL2	circBase	508	3	15233	chr12:100661174-100676720|chr12:100691953-100704821	ENSG00000136021.18_2	ENST00000549687.5_1	NM_017988	Hs68_RNase, Hs68_control, Nhek, K562, Huvec, Hepg2, Helas3, H1hesc, Gm12878, Bj, Ag04450, A549, Sknshra, Mcf7, diencephalon, Sy5y_exp1_D4, cerebellum, Sy5y_exp1_D0, occipital_lobe, frontal_cortex, parietal_lobe, temporal_lobe, vena_cava	ANNOTATED, CDS, coding, INTERNAL, OVCODE, OVEXON, UTR5	Jeck2013, Maass2017, Rybak2015, Salzman2013	5.65753	50.4763	1	1	9.17721	3.51967	0	567.458
hsa_circ_0000373	chr12:1136913-1137738:+	ERC1	circBase	825	1	825	chr12:1100488-1136913|chr12:1137738-1192329	ENSG00000082805.19_3	ENST00000543086.7_1	NM_178040	HEK293, cd_19, Hs68_RNase, Hs68_control, Nhek, K562, Helas3, Bj, Ag04450, A549, diencephalon, cerebellum, Sy5y_exp1_D0, occipital_lobe, frontal_cortex, Sy5y_exp1_D2, parietal_lobe, temporal_lobe, vena_cava, right_atrium, MSC_047	ANNOTATED, CDS, coding, INTERNAL, ncRNA, OVCODE, OVEXON, UTR5	Jeck2013, Maass2017, Memczak2013, Rybak2015, Salzman2013	5.65753	50.4763	1	1	9.17721	3.51967	0	567.458
hsa_circ_0000392	chr12:42604156-42604482:-	YAF2	circBase	233	2	326	chr12:42593037-42604156|chr12:42604482-42631400	ENSG00000015153.14_2	ENST00000546726.5_1	NM_001190979	neutr, Hs68_RNase, Hs68_control, diencephalon, Sy5y_exp1_D4, cerebellum, Sy5y_exp1_D0, occipital_lobe, frontal_cortex, Sy5y_exp1_D2, parietal_lobe, SY5Y_exp2_D8, temporal_lobe, SY5Y_exp2_D4, WAS2, ada_scid, vena_cava	ALT_ACCEPTOR, ALT_DONOR, CDS, coding, INTERNAL, intronic, OVCODE, OVEXON	Jeck2013, Maass2017, Memczak2013, Rybak2015	5.65753	50.4763	1	1	9.17721	3.51967	0	567.458
hsa_circ_0042881	chr17:29483000-29509683:+	NF1	circBase	828	7	26683	chr17:29422387-29483000|chr17:29509683-29527439	ENSG00000196712.17_3	ENST00000487476.5_2	NM_001042492	Nhek, K562, H1hesc, Gm12878, Ag04450, A549, Sknshra, diencephalon, Sy5y_exp1_D4, cerebellum, occipital_lobe, frontal_cortex, Sy5y_exp1_D2, parietal_lobe, temporal_lobe	ANNOTATED, CDS, coding, INTERNAL, OVCODE, OVEXON	Rybak2015, Salzman2013	5.65753	50.4763	1	1	9.17721	3.51967	0	567.458
hsa_circ_0056248	chr2:120684173-120702816:+	PTPN4	circBase	514	4	18643	chr2:120677817-120684173|chr2:120702816-120703916	ENSG00000088179.8_3	ENST00000263708.6_1	NM_002830	K562, H1hesc, Sknshra, diencephalon, cerebellum, occipital_lobe, frontal_cortex, parietal_lobe, temporal_lobe, platelets	ANNOTATED, CDS, coding, INTERNAL, OVCODE, OVEXON	Maass2017, Rybak2015, Salzman2013	5.65753	50.4763	1	1	9.17721	3.51967	0	567.458
hsa_circ_0068379	chr3:184675161-184689540:+	VPS8	circBase	385	4	14379	chr3:184658031-184675161|chr3:184689540-184700353	ENSG00000156931.15_3	ENST00000287546.8_1	NM_001009921	K562, Sknshra, diencephalon, cerebellum	ANNOTATED, CDS, coding, INTERNAL, OVCODE, OVEXON	Rybak2015, Salzman2013	5.65753	50.4763	1	1	9.17721	3.51967	0	567.458
hsa_circ_0008267	chr3:195415403-195416309:+	SDHAP2	circBase	365	2	906	chr3:195410736-195415403|chr3:195416309-195423231	ENSG00000242086.8_3	ENST00000600527.5_1	NR_003265	Hs68_RNase, Hs68_control, diencephalon, occipital_lobe, frontal_cortex, parietal_lobe, temporal_lobe	ALT_DONOR, downstream_end, ncRNA, OVEXON	Jeck2013, Rybak2015	5.65753	50.4763	1	1	9.17721	3.51967	0	567.458
hsa_circ_0001439	chr4:129913321-129925031:-	SCLT1	circBase	396	4	11710	chr4:129891623-129913321|chr4:129925031-129960195	ENSG00000151466.11_3	ENST00000281142.9_3	NM_144643	cd_19, neutr, Hs68_RNase, Hs68_control, K562, Hepg2, Helas3, H1hesc, Gm12878, Bj, Ag04450, Nhek, Sknshra, SY5Y_exp2_D0, diencephalon, Sy5y_exp1_D4, cerebellum, Sy5y_exp1_D0, occipital_lobe, frontal_cortex, Sy5y_exp1_D2, parietal_lobe, SY5Y_exp2_D8, temporal_lobe, SY5Y_exp2_D4, EPC, chondrocytes, WAS2, ada_scid, adipose, decidua, vena_cava, umbilical_cord, muscle, MSC_047, LCL, platelets	ANNOTATED, CDS, coding, INTERNAL, OVCODE, OVEXON	Jeck2013, Maass2017, Memczak2013, Rybak2015, Salzman2013	5.65753	50.4763	1	1	9.17721	3.51967	0	567.458
hsa_circ_0069397	chr4:36212011-36231267:-	ARAP2	circBase	1646	5	19256	chr4:36195269-36212011|chr4:36231267-36245800	ENSG00000047365.11_3	ENST00000303965.8_1	NM_015230	Hepg2, Gm12878, diencephalon, cerebellum, occipital_lobe, frontal_cortex, parietal_lobe, temporal_lobe	ANNOTATED, CDS, coding, INTERNAL, OVCODE, OVEXON, UTR5	Rybak2015, Salzman2013	5.65753	50.4763	1	1	9.17721	3.51967	0	567.458
hsa_circ_0008647	chr5:145176004-145205763:-	PRELID2	circBase	602	5	29759	chr5:145144563-145176004|chr5:145205763-145214739	ENSG00000186314.11_3	ENST00000394450.6_1	NM_138492	Hs68_RNase, Hs68_control, diencephalon, Sy5y_exp1_D4, cerebellum, Sy5y_exp1_D0, occipital_lobe, frontal_cortex, parietal_lobe, temporal_lobe, vena_cava, platelets	ANNOTATED, CDS, coding, INTERNAL, OVCODE, OVEXON, UTR5	Jeck2013, Maass2017, Rybak2015	5.65753	50.4763	1	1	9.17721	3.51967	0	567.458
hsa_circ_0088048	chr9:114860749-114905903:-	SUSD1	circBase	1101	7	45154	chr9:114842445-114860749|chr9:114905903-114911523	ENSG00000106868.16_3	ENST00000355396.7_2	NM_022486	K562, Bj, Ag04450, diencephalon, cerebellum, occipital_lobe, frontal_cortex, parietal_lobe, temporal_lobe	ANNOTATED, CDS, coding, INTERNAL, OVCODE, OVERLAPTX, OVEXON	Rybak2015, Salzman2013	5.65753	50.4763	1	1	9.17721	3.51967	0	567.458
hsa_circ_0000154	chr1:167921037-167944253:+	DCAF6	circBase	341	3	23216	chr1:167905350-167921037|chr1:167944253-167956732	ENSG00000143164.15_2	ENST00000450548.5_1	NM_001017977	HEK293, Hs68_RNase, Hs68_control, K562, Gm12878, Bj, Ag04450, A549, diencephalon, Sy5y_exp1_D4, cerebellum, occipital_lobe, frontal_cortex, parietal_lobe, platelets	ANNOTATED, CDS, coding, INTERNAL, OVCODE, OVEXON	Jeck2013, Maass2017, Memczak2013, Rybak2015, Salzman2013	5.4399	43.4083	1	1	8.95957	3.51967	0	486.393
hsa_circ_0111226	chr1:174244970-174340210:+	RABGAP1L	circBase	506	4	95240	chr1:174241618-174244970|chr1:174340210-174363132	ENSG00000152061.23_3	ENST00000357444.10_1	NM_014857	parietal_lobe, temporal_lobe	ANNOTATED, CDS, coding, INTERNAL, OVCODE, OVEXON	Rybak2015	5.4399	43.4083	1	1	8.95957	3.51967	0	486.393
hsa_circ_0111393	chr1:180805657-180843078:+	XPR1	circBase	502	3	37421	chr1:180804181-180805657|chr1:180843078-180849211	ENSG00000143324.13_3	ENST00000367590.8_1	NM_004736	occipital_lobe	ANNOTATED, CDS, coding, INTERNAL, OVCODE, OVEXON	Rybak2015	5.4399	43.4083	1	1	8.95957	3.51967	0	486.393
hsa_circ_0010458	chr1:21167348-21191755:-	EIF4G3	circBase	1439	10	24407	chr1:21155765-21167348|chr1:21191755-21205815	ENSG00000075151.20_3	ENST00000374935.7_1	NM_001198801	A549, diencephalon, cerebellum, Sy5y_exp1_D0, occipital_lobe, frontal_cortex, parietal_lobe, temporal_lobe	ANNOTATED, CDS, coding, INTERNAL, OVCODE, OVERLAPTX, OVEXON	Rybak2015, Salzman2013	5.4399	43.4083	1	1	8.95957	3.51967	0	486.393
hsa_circ_0002274	chr1:211952259-211966532:-	LPGAT1	circBase	616	4	14273	chr1:211924409-211952259|chr1:211966532-212002400	ENSG00000123684.12_2	ENST00000366997.8_1	NM_014873	Hs68_RNase, Hs68_control, K562, Gm12878, Ag04450, A549, Sknshra, diencephalon, Sy5y_exp1_D4, cerebellum, Sy5y_exp1_D0, occipital_lobe, frontal_cortex, Sy5y_exp1_D2, parietal_lobe, temporal_lobe, WAS2	ANNOTATED, CDS, coding, INTERNAL, OVCODE, OVEXON	Jeck2013, Maass2017, Rybak2015, Salzman2013	5.4399	43.4083	1	1	8.95957	3.51967	0	486.393
hsa_circ_0011241	chr1:31437520-31468067:-	PUM1	circBase	1603	9	30547	chr1:31426828-31437520|chr1:31468067-31478699	ENSG00000134644.15_2	ENST00000257075.9_1	NM_001020658	Bj, cerebellum, occipital_lobe, parietal_lobe	ANNOTATED, CDS, coding, INTERNAL, OVCODE, OVERLAPTX, OVEXON	Rybak2015, Salzman2013	5.4399	43.4083	1	1	8.95957	3.51967	0	486.393
hsa_circ_0002563	chr1:45223227-45223812:+	KIF2C	circBase	247	3	585	chr1:45221909-45223227|chr1:45223812-45224877	ENSG00000142945.12_2	ENST00000372224.8_2	NM_006845	Hs68_RNase, Hs68_control, Nhek, K562, Huvec, Hepg2, Helas3, H1hesc, Gm12878, Bj, Ag04450, A549, Sknshra, Mcf7, diencephalon, Sy5y_exp1_D4, cerebellum, Sy5y_exp1_D0, occipital_lobe, frontal_cortex, Sy5y_exp1_D2, parietal_lobe, temporal_lobe, WAS2	ANNOTATED, CDS, coding, INTERNAL, OVCODE, OVEXON	Jeck2013, Maass2017, Rybak2015, Salzman2013	5.4399	43.4083	1	1	8.95957	3.51967	0	486.393
hsa_circ_0113589	chr1:52937623-52975384:-	ZCCHC11	circBase	1996	11	37761	chr1:52933939-52937623|chr1:52975384-52981562	ENSG00000134744.13_3	ENST00000257177.8_1	ENST00000371544.3	diencephalon, cerebellum, occipital_lobe, frontal_cortex, parietal_lobe, temporal_lobe	ANNOTATED, CDS, coding, INTERNAL, OVCODE, OVEXON	Rybak2015	5.4399	43.4083	1	1	8.95957	3.51967	0	486.393
hsa_circ_0000072	chr1:58971731-59002413:-	OMA1	circBase	865	6	30682	chr1:58939640-58971731|chr1:59002413-59004466	ENSG00000162600.11_3	ENST00000421528.6_1	NM_145243	HEK293, cd_19, Hs68_RNase, Hs68_control, K562, Hepg2, Helas3, H1hesc, Gm12878, Bj, Ag04450, A549, Sknshra, Mcf7, diencephalon, cerebellum, occipital_lobe, frontal_cortex, Sy5y_exp1_D2, parietal_lobe, temporal_lobe, WAS2, vena_cava, right_atrium	ANNOTATED, CDS, coding, INTERNAL, OVCODE, OVEXON	Jeck2013, Maass2017, Memczak2013, Rybak2015, Salzman2013	5.4399	43.4083	1	1	8.95957	3.51967	0	486.393
hsa_circ_0009575	chr1:8525984-8601377:-	RERE	circBase	478	5	75393	chr1:8482867-8525984|chr1:8601377-8616533	ENSG00000142599.17_4	ENST00000337907.7_3	NM_012102	K562, Helas3, Gm12878, Ag04450, A549, diencephalon, cerebellum, occipital_lobe, frontal_cortex, parietal_lobe, temporal_lobe	ANNOTATED, CDS, coding, INTERNAL, OVCODE, OVERLAPTX, OVEXON	Rybak2015, Salzman2013	5.4399	43.4083	1	1	8.95957	3.51967	0	486.393
hsa_circ_0114356	chr1:8716031-8716500:-	RERE	circBase	469	1	469	chr1:8684439-8716031|chr1:8716500-8852462	ENSG00000142599.17_4	ENST00000337907.7_3	NM_012102	diencephalon, cerebellum, occipital_lobe, frontal_cortex, parietal_lobe, temporal_lobe	ANNOTATED, CDS, coding, INTERNAL, OVCODE, OVEXON, UTR5	Rybak2015	5.4399	43.4083	1	1	8.95957	3.51967	0	486.393
hsa_circ_0000091	chr1:92798947-92846430:+	RPAP2	circBase	383	4	47483	chr1:92789932-92798947|chr1:92846430-92852567	ENSG00000122484.8_2	ENST00000610020.1_1	NM_024813	cd_19, neutr, Hs68_RNase, Hs68_control, Nhek, K562, Huvec, Hepg2, Helas3, H1hesc, Gm12878, Bj, Ag04450, A549, Sknshra, SY5Y_exp2_D0, diencephalon, cerebellum, occipital_lobe, frontal_cortex, Sy5y_exp1_D2, parietal_lobe, temporal_lobe, SY5Y_exp2_D4, WAS2, adipose, umbilical_cord, platelets	ANNOTATED, CDS, coding, INTERNAL, OVCODE, OVEXON	Jeck2013, Maass2017, Memczak2013, Rybak2015, Salzman2013	5.4399	43.4083	1	1	8.95957	3.51967	0	486.393
hsa_circ_0093978	chr10:70202673-70229920:-	DNA2	circBase	1341	8	27247	chr10:70196998-70202673|chr10:70229920-70231547	ENSG00000138346.14_3	ENST00000551118.6_1	ENST00000399180.2	diencephalon, occipital_lobe, frontal_cortex, parietal_lobe, temporal_lobe	ANNOTATED, CDS, coding, INTERNAL, OVCODE, OVERLAPTX, OVEXON	Rybak2015	5.4399	43.4083	1	1	8.95957	3.51967	0	486.393
hsa_circ_0094300	chr10:86198267-86230214:+	FAM190B	circBase	367	3	31947	chr10:86185649-86198267|chr10:86230214-86237330	ENSG00000107771.15_3	ENST00000372088.6_1	NM_018999	frontal_cortex	ANNOTATED, CDS, coding, INTERNAL, OVCODE, OVEXON	Rybak2015	5.4399	43.4083	1	1	8.95957	3.51967	0	486.393
hsa_circ_0024197	chr11:108098321-108138069:+	ATM	circBase	2668	16	39748	chr11:108093913-108098321|chr11:108138069-108139136	ENSG00000149311.18_2	ENST00000527805.5_1	NM_000051	K562, H1hesc, Sknshra, diencephalon, cerebellum, occipital_lobe, frontal_cortex, parietal_lobe, temporal_lobe	ANNOTATED, CDS, coding, INTERNAL, OVCODE, OVERLAPTX, OVEXON, UTR5	Rybak2015, Salzman2013	5.4399	43.4083	1	1	8.95957	3.51967	0	486.393
hsa_circ_0000288	chr11:34111725-34112225:+	CAPRIN1	circBase	261	2	500	chr11:34111003-34111725|chr11:34112225-34113452	ENSG00000135387.20_3	ENST00000341394.8_1	NM_005898	cd_34, Hs68_RNase, Hs68_control, K562, Huvec, Hepg2, Helas3, H1hesc, Gm12878, Ag04450, Nhek, Sknshra, diencephalon, cerebellum, occipital_lobe, frontal_cortex, parietal_lobe, platelets	ANNOTATED, CDS, coding, INTERNAL, OVCODE, OVEXON	Jeck2013, Maass2017, Memczak2013, Rybak2015, Salzman2013	5.4399	43.4083	1	1	8.95957	3.51967	0	486.393
chr12:57000030-57000096:-	chr12:57000030-57000096:-	BAZ2A	CIRCexplorer2	66	1	66	chr12:56999847-57000030|chr12:57000096-57000416	ENSG00000076108.11_2	ENST00000379441.7_1	NA	NA	NA	NA	5.4399	43.4083	1	1	8.95957	3.51967	0	486.393
chr12:66221780-66221867:+	chr12:66221780-66221867:+	HMGA2	CIRCexplorer2	87	1	87	chr12:66219161-66221780|chr12:66221867-66232298	ENSG00000149948.13_3	ENST00000403681.6_2	NA	NA	NA	NA	5.4399	43.4083	1	1	8.95957	3.51967	0	486.393
hsa_circ_0031194	chr14:21883732-21897494:-	CHD8	circBase	1125	5	13762	chr14:21883152-21883732|chr14:21897494-21899969	ENSG00000100888.12_3	ENST00000430710.7_1	NM_001170629	Bj, Ag04450, diencephalon, cerebellum, occipital_lobe, frontal_cortex, parietal_lobe, temporal_lobe	ANNOTATED, CDS, coding, INTERNAL, OVCODE, OVEXON	Rybak2015, Salzman2013	5.4399	43.4083	1	1	8.95957	3.51967	0	486.393
hsa_circ_0007976	chr14:62188226-62188541:+	HIF1A	circBase	231	2	315	chr14:62162557-62188226|chr14:62188541-62193423	ENSG00000100644.16_3	ENST00000553999.5_1	NM_001530	Hs68_RNase, Hs68_control, Nhek, K562, Huvec, Helas3, H1hesc, Gm12878, Bj, Ag04450, A549, Sknshra, SY5Y_exp2_D0, diencephalon, cerebellum, occipital_lobe, frontal_cortex, Sy5y_exp1_D2, parietal_lobe, temporal_lobe, WAS2, fibroblasts, platelets	ANNOTATED, CDS, coding, INTERNAL, OVCODE, OVEXON	Jeck2013, Maass2017, Rybak2015, Salzman2013	5.4399	43.4083	1	1	8.95957	3.51967	0	486.393
hsa_circ_0005429	chr14:67768105-67770316:+	MPP5	circBase	465	4	2211	chr14:67759436-67768105|chr14:67770316-67779243	ENSG00000072415.8_3	ENST00000261681.8_1	NM_022474	Hs68_RNase, Hs68_control, K562, Hepg2, Bj, Ag04450, A549, Sknshra, diencephalon, cerebellum, occipital_lobe, frontal_cortex, parietal_lobe, platelets	ANNOTATED, CDS, coding, INTERNAL, OVCODE, OVEXON	Jeck2013, Maass2017, Rybak2015, Salzman2013	5.4399	43.4083	1	1	8.95957	3.51967	0	486.393
hsa_circ_0034970	chr15:43690235-43694048:+	TUBGCP4	circBase	455	3	3813	chr15:43689519-43690235|chr15:43694048-43695880	ENSG00000137822.12_2	ENST00000260383.11_1	NM_014444	Nhek, K562, Huvec, Hepg2, Helas3, H1hesc, Gm12878, Sknshra, diencephalon, cerebellum, occipital_lobe, frontal_cortex, parietal_lobe, temporal_lobe	ALT_ACCEPTOR, CDS, coding, INTERNAL, intronic, OVCODE, OVEXON	Rybak2015, Salzman2013	5.4399	43.4083	1	1	8.95957	3.51967	0	486.393
hsa_circ_0003829	chr15:44671887-44673174:+	CASC4	circBase	270	2	1287	chr15:44630515-44671887|chr15:44673174-44695084	ENSG00000166734.18_3	ENST00000299957.10_1	NM_138423	Hs68_RNase, Hs68_control, H1hesc, diencephalon, cerebellum, occipital_lobe, frontal_cortex, parietal_lobe, temporal_lobe	ANNOTATED, CDS, coding, INTERNAL, OVCODE, OVEXON	Jeck2013, Rybak2015, Salzman2013	5.4399	43.4083	1	1	8.95957	3.51967	0	486.393
hsa_circ_0044833	chr17:57274904-57275150:+	PRR11	circBase	157	2	246	chr17:57272804-57274904|chr17:57275150-57278923	ENSG00000068489.12_3	ENST00000262293.8_2	NM_018304	Nhek, K562, Hepg2, Gm12878, Ag04450, Sknshra, diencephalon, Sy5y_exp1_D4, cerebellum, Sy5y_exp1_D0, occipital_lobe, frontal_cortex, parietal_lobe, platelets	ANNOTATED, CDS, coding, INTERNAL, OVCODE, OVEXON	Maass2017, Rybak2015, Salzman2013	5.4399	43.4083	1	1	8.95957	3.51967	0	486.393
hsa_circ_0004063	chr17:80714040-80739597:+	TBCD	circBase	587	6	25557	chr17:80710253-80714040|chr17:80739597-80755632	ENSG00000141556.20_3	ENST00000355528.8_1	NM_005993	Hs68_RNase, Hs68_control, Nhek, K562, Huvec, Hsmm, Hmec, Hepg2, Helas3, H1hesc, Gm12878, Bj, Ag04450, A549, Sknshra, Mcf7	ANNOTATED, CDS, coding, INTERNAL, OVCODE, OVEXON	Jeck2013, Salzman2013	5.4399	43.4083	1	1	8.95957	3.51967	0	486.393
hsa_circ_0047698	chr18:48444479-48450582:+	ME2	circBase	541	5	6103	chr18:48443878-48444479|chr18:48450582-48452125	ENSG00000082212.12_2	ENST00000321341.10_2	NM_002396	K562, Sknshra, diencephalon, cerebellum, occipital_lobe, frontal_cortex, parietal_lobe, temporal_lobe	ANNOTATED, CDS, coding, INTERNAL, OVCODE, OVEXON	Rybak2015, Salzman2013	5.4399	43.4083	1	1	8.95957	3.51967	0	486.393
hsa_circ_0000915	chr19:18650180-18650530:-	FKBP8	circBase	259	2	350	chr19:18649246-18650180|chr19:18650530-18652488	ENSG00000105701.15_3	ENST00000597960.7_3	NM_012181	cd_19, cd_34, neutr, K562, Huvec, Hsmm, Hepg2, Helas3, H1hesc, Gm12878, Bj, Ag04450, A549, Nhek, Nhlf, Sknshra, Mcf7, diencephalon, Sy5y_exp1_D4, cerebellum, Sy5y_exp1_D0, occipital_lobe, frontal_cortex, Sy5y_exp1_D2, parietal_lobe, SY5Y_exp2_D8, temporal_lobe, SY5Y_exp2_D4, cortex, muscle, platelets	ANNOTATED, CDS, coding, INTERNAL	Maass2017, Memczak2013, Rybak2015, Salzman2013	5.4399	43.4083	1	1	8.95957	3.51967	0	486.393
hsa_circ_0006054	chr19:34818325-34821252:+	KIAA0355	circBase	558	4	2927	chr19:34811021-34818325|chr19:34821252-34824608	ENSG00000166398.12_3	ENST00000299505.6_1	NM_014686	Hs68_RNase, Hs68_control, diencephalon, cerebellum, occipital_lobe, frontal_cortex, parietal_lobe, temporal_lobe	ANNOTATED, CDS, coding, INTERNAL, OVCODE, OVEXON	Jeck2013, Rybak2015	5.4399	43.4083	1	1	8.95957	3.51967	0	486.393
hsa_circ_0000963	chr19:57967020-57967550:-	VN1R1	circBase	148	2	530	chr19:57949460-57967020|chr19:57967550-57987027	ENSG00000268163.1_4	ENST00000596831.1_1	NM_020633	HEK293, cd_34, diencephalon, cerebellum, occipital_lobe, frontal_cortex, Sy5y_exp1_D2, parietal_lobe, temporal_lobe, vena_cava, muscle, platelets	ALT_ACCEPTOR, ALT_DONOR, CDS, coding, INTERNAL	Maass2017, Memczak2013, Rybak2015	5.4399	43.4083	1	1	8.95957	3.51967	0	486.393
hsa_circ_0056954	chr2:170393736-170401345:-	FASTKD1	circBase	487	4	7609	chr2:170388000-170393736|chr2:170401345-170402727	ENSG00000138399.17_3	ENST00000453153.6_2	NM_024622	Bj, diencephalon, cerebellum, occipital_lobe, frontal_cortex, parietal_lobe, temporal_lobe	ANNOTATED, CDS, coding, INTERNAL, OVCODE, OVEXON	Rybak2015, Salzman2013	5.4399	43.4083	1	1	8.95957	3.51967	0	486.393
hsa_circ_0001092	chr2:202010100-202014558:+	CFLAR	circBase	187	3	4458	chr2:202005162-202010100|chr2:202014558-202025154	ENSG00000003402.19_3	ENST00000309955.7_1	NM_003879	cd_34, Hs68_RNase, Hs68_control, Nhek, K562, Huvec, Hepg2, Gm12878, Bj, Ag04450, A549, Sknshra, diencephalon, cerebellum, occipital_lobe, frontal_cortex, parietal_lobe, temporal_lobe, EPC, chondrocytes, WAS2, adipose, vena_cava, right_atrium, muscle, LCL, neutophils, platelets	ANNOTATED, CDS, coding, INTERNAL, OVCODE, OVERLAPTX, OVEXON	Jeck2013, Maass2017, Memczak2013, Rybak2015, Salzman2013	5.4399	43.4083	1	1	8.95957	3.51967	0	486.393
hsa_circ_0119357	chr2:233697566-233704681:+	GIGYF2	circBase	360	2	7115	chr2:233684695-233697566|chr2:233704681-233708755	ENSG00000204120.14_4	ENST00000629305.2_2	NM_015575	frontal_cortex, temporal_lobe	ANNOTATED, CDS, coding, INTERNAL, OVCODE, OVEXON	Rybak2015	5.4399	43.4083	1	1	8.95957	3.51967	0	486.393
hsa_circ_0001118	chr2:240929490-240946787:-	NDUFA10	circBase	250	3	17297	chr2:240834731-240929490|chr2:240946787-240951033	ENSG00000130414.11_2	ENST00000419408.5_1	NM_004544	HEK293, neutr, Hs68_RNase, Hs68_control, K562, Hepg2, Helas3, H1hesc, Gm12878, Bj, Ag04450, A549, Sknshra, diencephalon, cerebellum, Sy5y_exp1_D0, occipital_lobe, frontal_cortex, parietal_lobe, temporal_lobe, SY5Y_exp2_D4, WAS2, adipose, VSMC, right_atrium, muscle, platelets	ANNOTATED, CDS, coding, INTERNAL, OVCODE, OVEXON	Jeck2013, Maass2017, Memczak2013, Rybak2015, Salzman2013	5.4399	43.4083	1	1	8.95957	3.51967	0	486.393
hsa_circ_0006111	chr2:26587169-26606215:+	EPT1	circBase	674	6	19046	chr2:26569157-26587169|chr2:26606215-26607826	ENSG00000138018.17_2	ENST00000613142.4_1	NM_033505	Hs68_RNase, Hs68_control, Nhek, K562, Hepg2, Helas3, H1hesc, Gm12878, A549, Sknshra, Mcf7, diencephalon, cerebellum, occipital_lobe, frontal_cortex, Sy5y_exp1_D2, parietal_lobe, temporal_lobe, platelets	ANNOTATED, CDS, coding, INTERNAL, OVCODE, OVEXON	Jeck2013, Maass2017, Rybak2015, Salzman2013	5.4399	43.4083	1	1	8.95957	3.51967	0	486.393
hsa_circ_0004887	chr20:54956488-54959380:-	AURKA	circBase	386	3	2892	chr20:54948612-54956488|chr20:54959380-54961312	ENSG00000087586.17_2	ENST00000395914.5_1	NM_198433	Hs68_RNase, Hs68_control, K562, Hepg2, Helas3, H1hesc, Gm12878, Ag04450, A549, occipital_lobe, frontal_cortex	ANNOTATED, CDS, coding, INTERNAL, OVCODE, OVEXON	Jeck2013, Rybak2015, Salzman2013	5.4399	43.4083	1	1	8.95957	3.51967	0	486.393
hsa_circ_0005955	chr21:38792600-38845182:+	DYRK1A	circBase	283	2	52582	chr21:38782972-38792600|chr21:38845182-38850482	ENSG00000157540.19_3	ENST00000338785.7_1	NM_101395	Hs68_RNase, Hs68_control, Nhek, K562, Huvec, Hsmm, Hepg2, Helas3, H1hesc, Gm12878, Bj, Ag04450, A549, Nhlf, Sknshra, Mcf7, diencephalon, cerebellum, occipital_lobe, frontal_cortex, Sy5y_exp1_D2, parietal_lobe, temporal_lobe, WAS2, platelets	ANNOTATED, CDS, coding, INTERNAL, OVCODE, OVEXON, UTR5	Jeck2013, Maass2017, Rybak2015, Salzman2013	5.4399	43.4083	1	1	8.95957	3.51967	0	486.393
chr21:47783394-47805898:+	chr21:47783394-47805898:+	PCNT	CIRCexplorer2	1310	4	22504	chr21:47777106-47783394|chr21:47805898-47808656	ENSG00000160299.16_2	ENST00000359568.9_1	NA	NA	NA	NA	5.4399	43.4083	1	1	8.95957	3.51967	0	486.393
hsa_circ_0008583	chr3:196817782-196846401:-	DLG1	circBase	496	4	28619	chr3:196812627-196817782|chr3:196846401-196857397	ENSG00000075711.20_3	ENST00000346964.6_2	NM_004087	Hs68_RNase, Hs68_control, Nhek, K562, Huvec, Hepg2, Helas3, H1hesc, Gm12878, Bj, Ag04450, Sknshra, Mcf7, diencephalon, cerebellum, occipital_lobe, frontal_cortex, parietal_lobe, temporal_lobe, SY5Y_exp2_D4	ANNOTATED, CDS, coding, INTERNAL, OVCODE, OVEXON	Jeck2013, Rybak2015, Salzman2013	5.4399	43.4083	1	1	8.95957	3.51967	0	486.393
hsa_circ_0003927	chr3:47960208-47963368:-	MAP4	circBase	237	2	3160	chr3:47958664-47960208|chr3:47963368-47969717	ENSG00000047849.21_4	ENST00000395734.7_1	NM_002375	Hs68_RNase, Hs68_control, Nhek, K562, Huvec, Hepg2, Helas3, H1hesc, Gm12878, Bj, Ag04450, A549, Sknshra, diencephalon, cerebellum, occipital_lobe, frontal_cortex, parietal_lobe	ANNOTATED, CDS, coding, INTERNAL, OVCODE, OVEXON	Jeck2013, Rybak2015, Salzman2013	5.4399	43.4083	1	1	8.95957	3.51967	0	486.393
hsa_circ_0127999	chr5:134002512-134018172:+	SEC24A	circBase	926	7	15660	chr5:133997276-134002512|chr5:134018172-134022479	ENSG00000113615.12_2	ENST00000398844.6_1	NM_021982	diencephalon	ANNOTATED, CDS, coding, INTERNAL, OVCODE, OVEXON	Rybak2015	5.4399	43.4083	1	1	8.95957	3.51967	0	486.393
hsa_circ_0129114	chr5:52942062-52954454:+	NDUFS4	circBase	247	2	12392	chr5:52899360-52942062|chr5:52954454-52978947	ENSG00000164258.11_3	ENST00000507026.5_1	NM_002495	diencephalon, cerebellum, occipital_lobe, frontal_cortex, parietal_lobe	ANNOTATED, CDS, coding, INTERNAL, OVCODE, OVEXON	Rybak2015	5.4399	43.4083	1	1	8.95957	3.51967	0	486.393
hsa_circ_0002692	chr5:72157634-72161556:+	TNPO1	circBase	241	2	3922	chr5:72151750-72157634|chr5:72161556-72168465	ENSG00000083312.17_2	ENST00000337273.9_1	NM_002270	Hs68_RNase, Hs68_control, K562, Huvec, Hsmm, Hepg2, Helas3, H1hesc, Gm12878, Bj, Ag04450, A549, Nhek, Sknshra, Mcf7, diencephalon, Sy5y_exp1_D4, cerebellum, occipital_lobe, frontal_cortex, parietal_lobe, temporal_lobe	ANNOTATED, CDS, coding, INTERNAL, OVCODE, OVEXON	Jeck2013, Rybak2015, Salzman2013	5.4399	43.4083	1	1	8.95957	3.51967	0	486.393
hsa_circ_0072995	chr5:73069679-73076570:+	RGNEF	circBase	435	3	6891	chr5:73049027-73069679|chr5:73076570-73090226	ENSG00000214944.9_3	ENST00000296794.10_2	NM_001080479	Huvec	ANNOTATED, CDS, coding, INTERNAL, OVCODE, OVERLAPTX, OVEXON	Salzman2013	5.4399	43.4083	1	1	8.95957	3.51967	0	486.393
hsa_circ_0003787	chr5:73128162-73148517:+	RGNEF	circBase	766	5	20355	chr5:73091216-73128162|chr5:73148517-73153480	ENSG00000214944.9_3	ENST00000296794.10_2	NM_001080479	Hs68_RNase, Hs68_control, cerebellum, frontal_cortex, parietal_lobe	ANNOTATED, CDS, coding, INTERNAL, OVCODE, OVEXON	Jeck2013, Rybak2015	5.4399	43.4083	1	1	8.95957	3.51967	0	486.393
hsa_circ_0077495	chr6:101246588-101253756:-	ASCC3	circBase	594	4	7168	chr6:101215221-101246588|chr6:101253756-101296023	ENSG00000112249.13_3	ENST00000369162.6_1	NM_006828	K562, Hepg2, Helas3, H1hesc, Gm12878, Bj, Ag04450, A549, Nhek, Sknshra, diencephalon, cerebellum, occipital_lobe, frontal_cortex, parietal_lobe, temporal_lobe	ANNOTATED, CDS, coding, INTERNAL, OVCODE, OVEXON	Rybak2015, Salzman2013	5.4399	43.4083	1	1	8.95957	3.51967	0	486.393
hsa_circ_0132144	chr6:70423536-70462248:-	LMBRD1	circBase	608	6	38712	chr6:70411845-70423536|chr6:70462248-70490385	ENSG00000168216.10_3	ENST00000370577.7_2	NM_018368	frontal_cortex	ANNOTATED, CDS, coding, INTERNAL, OVCODE, OVEXON	Rybak2015	5.4399	43.4083	1	1	8.95957	3.51967	0	486.393
hsa_circ_0005106	chr7:140439611-140508795:-	BRAF	circBase	1623	14	69184	chr7:140434570-140439611|chr7:140508795-140534408	ENSG00000157764.12_3	ENST00000288602.10_1	NM_004333	Hs68_RNase, Hs68_control, Ag04450, occipital_lobe	ANNOTATED, CDS, coding, INTERNAL, OVCODE, OVEXON	Jeck2013, Rybak2015, Salzman2013	5.4399	43.4083	1	1	8.95957	3.51967	0	486.393
hsa_circ_0135061	chr7:91924202-91936970:+	ANKIB1	circBase	576	2	12768	chr7:91875833-91924202|chr7:91936970-91948643	ENSG00000001629.9_3	ENST00000265742.7_1	NM_019004	diencephalon, cerebellum, Sy5y_exp1_D0, occipital_lobe, frontal_cortex, parietal_lobe, temporal_lobe	ANNOTATED, CDS, coding, INTERNAL, OVCODE, OVEXON, UTR5	Rybak2015	5.4399	43.4083	1	1	8.95957	3.51967	0	486.393
hsa_circ_0004759	chr8:125520714-125528271:-	TATDN1	circBase	314	4	7557	chr8:125516588-125520714|chr8:125528271-125535177	ENSG00000147687.18_3	ENST00000630259.1_2	NR_027427	Hs68_RNase, Hs68_control	ANNOTATED, INTERNAL, ncRNA, OVCODE, OVEXON	Jeck2013	5.4399	43.4083	1	1	8.95957	3.51967	0	486.393
hsa_circ_0001784	chr8:27987018-28019595:+	ELP3	circBase	950	7	32577	chr8:27970690-27987018|chr8:28019595-28047165	ENSG00000134014.16_3	ENST00000521015.5_1	NM_018091	HEK293, diencephalon, cerebellum, frontal_cortex, parietal_lobe, temporal_lobe	ANNOTATED, CDS, coding, INTERNAL	Memczak2013, Rybak2015	5.4399	43.4083	1	1	8.95957	3.51967	0	486.393
hsa_circ_0089282	chr9:135172273-135187243:-	SETX	circBase	675	4	14970	chr9:135171415-135172273|chr9:135187243-135201710	ENSG00000107290.13_3	ENST00000224140.5_1	NM_015046	K562, Gm12878, Sknshra, diencephalon, cerebellum, occipital_lobe, frontal_cortex, parietal_lobe, temporal_lobe, SY5Y_exp2_D4	ANNOTATED, CDS, coding, INTERNAL, OVCODE, OVEXON	Rybak2015, Salzman2013	5.4399	43.4083	1	1	8.95957	3.51967	0	486.393
hsa_circ_0005062	chr9:710803-713464:+	KANK1	circBase	2661	1	2661	chr9:677009-710803|chr9:713464-730050	ENSG00000107104.18_3	ENST00000382303.5_1	NM_153186	Hs68_RNase, Hs68_control, Hepg2, H1hesc, Gm12878, A549, Nhek, diencephalon, cerebellum, parietal_lobe	ANNOTATED, CDS, coding, INTERNAL, OVCODE, OVEXON, UTR5	Jeck2013, Rybak2015, Salzman2013	5.4399	43.4083	1	1	8.95957	3.51967	0	486.393
hsa_circ_0001922	chrX:53672262-53681075:-	HUWE1	circBase	528	4	8813	chrX:53661250-53672262|chrX:53681075-53707001	ENSG00000086758.15_3	ENST00000342160.7_2	NM_031407	HEK293, cd_19, cd_34, Hs68_RNase, Hs68_control, K562, Hepg2, Helas3, H1hesc, Gm12878, Bj, Ag04450, A549, Sknshra, Mcf7, diencephalon, Sy5y_exp1_D4, cerebellum, Sy5y_exp1_D0, occipital_lobe, frontal_cortex, Sy5y_exp1_D2, parietal_lobe, temporal_lobe, platelets	ANNOTATED, CDS, coding, INTERNAL, OVCODE, OVEXON, UTR5	Jeck2013, Maass2017, Memczak2013, Rybak2015, Salzman2013	5.4399	43.4083	1	1	8.95957	3.51967	0	486.393
hsa_circ_0013584	chr1:113655100-113662145:+	LRIG2	circBase	1173	4	7045	chr1:113653184-113655100|chr1:113662145-113666496	ENSG00000198799.11_3	ENST00000361127.5_1	NM_014813	K562, Hsmm, Hepg2, Helas3, H1hesc, Gm12878, Ag04450, A549, Sknshra, Mcf7, occipital_lobe, frontal_cortex, parietal_lobe	ANNOTATED, CDS, coding, INTERNAL, OVCODE, OVEXON	Rybak2015, Salzman2013	5.1835	36.3402	1	1	8.70317	3.51967	0	405.327
hsa_circ_0015373	chr1:176085759-176105683:-	RFWD2	circBase	195	3	19924	chr1:176055026-176085759|chr1:176105683-176118141	ENSG00000143207.19_3	ENST00000367667.5_1	NM_022457	K562, Hepg2, H1hesc, Gm12878, Bj, A549, Sknshra, diencephalon, cerebellum, occipital_lobe, frontal_cortex, parietal_lobe, temporal_lobe, SY5Y_exp2_D4	ANNOTATED, CDS, coding, INTERNAL, OVCODE, OVEXON	Rybak2015, Salzman2013	5.1835	36.3402	1	1	8.70317	3.51967	0	405.327
hsa_circ_0015374	chr1:176085759-176118210:-	RFWD2	circBase	264	4	32451	chr1:176055026-176085759|chr1:176118210-176145045	ENSG00000143207.19_3	ENST00000367667.5_1	NM_022457	Bj, Ag04450, A549, diencephalon, cerebellum, occipital_lobe, frontal_cortex, parietal_lobe, temporal_lobe	ANNOTATED, CDS, coding, INTERNAL, OVCODE, OVEXON	Rybak2015, Salzman2013	5.1835	36.3402	1	1	8.70317	3.51967	0	405.327
hsa_circ_0000025	chr1:21295966-21307720:-	EIF4G3	circBase	516	4	11754	chr1:21276604-21295966|chr1:21307720-21329205	ENSG00000075151.20_3	ENST00000374935.7_1	NM_001198802	HEK293, Hs68_RNase, Hs68_control, K562, Helas3, H1hesc, Bj, Ag04450, Sknshra, diencephalon, cerebellum, occipital_lobe, frontal_cortex, Sy5y_exp1_D2, parietal_lobe, temporal_lobe, platelets	ANNOTATED, CDS, coding, INTERNAL, OVCODE, OVEXON	Jeck2013, Maass2017, Memczak2013, Rybak2015, Salzman2013	5.1835	36.3402	1	1	8.70317	3.51967	0	405.327
chr1:226576398-226576456:-	chr1:226576398-226576456:-	PARP1	CIRCexplorer2	58	1	58	None|chr1:226576456-226578110	ENSG00000143799.12_2	ENST00000469663.1_1	NA	NA	NA	NA	5.1835	36.3402	1	1	8.70317	3.51967	0	405.327
hsa_circ_0016868	chr1:230798886-230810870:+	COG2	circBase	2902	6	11984	chr1:230796569-230798886|chr1:230810870-230814658	ENSG00000135775.13_2	ENST00000494371.5_1	NM_007357	Nhek, K562, Gm12878, A549, diencephalon, cerebellum, Sy5y_exp1_D0, occipital_lobe, frontal_cortex, Sy5y_exp1_D2, parietal_lobe, temporal_lobe	ANNOTATED, CDS, coding, INTERNAL, OVCODE, OVEXON	Rybak2015, Salzman2013	5.1835	36.3402	1	1	8.70317	3.51967	0	405.327
hsa_circ_0113466	chr1:46521466-46531851:-	PIK3R3	circBase	446	3	10385	chr1:46512297-46521466|chr1:46531851-46532582	ENSG00000117461.14_3	ENST00000262741.9_2	NM_003629	occipital_lobe	ANNOTATED, CDS, coding, INTERNAL, OVCODE, OVEXON	Rybak2015	5.1835	36.3402	1	1	8.70317	3.51967	0	405.327
hsa_circ_0002618	chr10:22171210-22209892:-	DNAJC1	circBase	607	5	38682	chr10:22095028-22171210|chr10:22209892-22217434	ENSG00000136770.10_3	ENST00000376980.7_1	NM_022365	Hs68_RNase, Hs68_control, diencephalon, cerebellum, occipital_lobe, frontal_cortex, parietal_lobe, temporal_lobe	ANNOTATED, CDS, coding, INTERNAL, OVCODE, OVEXON	Jeck2013, Rybak2015	5.1835	36.3402	1	1	8.70317	3.51967	0	405.327
hsa_circ_0023231	chr11:68334481-68350597:+	PPP6R3	circBase	657	6	16116	chr11:68331900-68334481|chr11:68350597-68355394	ENSG00000110075.14_4	ENST00000393800.6_2	NM_001164160	K562, Gm12878, Nhek, cerebellum, occipital_lobe, frontal_cortex, parietal_lobe, temporal_lobe	ANNOTATED, CDS, coding, INTERNAL, OVCODE, OVEXON	Rybak2015, Salzman2013	5.1835	36.3402	1	1	8.70317	3.51967	0	405.327
hsa_circ_0023694	chr11:77330650-77336863:-	CLNS1A	circBase	474	4	6213	chr11:77327740-77330650|chr11:77336863-77340807	ENSG00000074201.8_2	ENST00000525428.5_1	NM_001293	K562, Helas3, Gm12878, Ag04450, Nhek, Sknshra, diencephalon, cerebellum, occipital_lobe, frontal_cortex, parietal_lobe, temporal_lobe, adipose, platelets	ANNOTATED, CDS, coding, INTERNAL, OVCODE, OVEXON, UTR3	Maass2017, Rybak2015, Salzman2013	5.1835	36.3402	1	1	8.70317	3.51967	0	405.327
hsa_circ_0023923	chr11:85707868-85742653:-	PICALM	circBase	1128	11	34785	chr11:85695016-85707868|chr11:85742653-85779692	ENSG00000073921.17_3	ENST00000532317.5_1	NM_007166	K562, Huvec, Hsmm, Hepg2, Helas3, H1hesc, Gm12878, Bj, Ag04450, A549, Nhek, Sknshra, Mcf7, diencephalon, cerebellum, Sy5y_exp1_D0, occipital_lobe, frontal_cortex, Sy5y_exp1_D2, parietal_lobe, temporal_lobe, chondrocytes, WAS2, cortex, vena_cava, right_atrium, placenta, platelets	ANNOTATED, CDS, coding, INTERNAL, OVCODE, OVERLAPTX, OVEXON	Maass2017, Rybak2015, Salzman2013	5.1835	36.3402	1	1	8.70317	3.51967	0	405.327
hsa_circ_0023966	chr11:86267594-86270865:-	ME3	circBase	284	2	3271	chr11:86219909-86267594|chr11:86270865-86382803	ENSG00000151376.16_4	ENST00000393324.7_1	NM_001161586	Hsmm, Hepg2, Helas3, H1hesc, Bj, Ag04450, A549, Sknshra, diencephalon, cerebellum, Sy5y_exp1_D0, occipital_lobe, frontal_cortex, parietal_lobe, temporal_lobe	ANNOTATED, CDS, coding, INTERNAL, OVCODE, OVERLAPTX, OVEXON	Rybak2015, Salzman2013	5.1835	36.3402	1	1	8.70317	3.51967	0	405.327
hsa_circ_0097378	chr12:112513481-112516545:-	NAA25	circBase	299	3	3064	chr12:112512568-112513481|chr12:112516545-112518863	ENSG00000111300.9_3	ENST00000261745.8_1	ENST00000261745.4	diencephalon, cerebellum, occipital_lobe, frontal_cortex, parietal_lobe, temporal_lobe	ANNOTATED, CDS, coding, INTERNAL, OVCODE, OVEXON	Rybak2015	5.1835	36.3402	1	1	8.70317	3.51967	0	405.327
hsa_circ_0009035	chr12:50385780-50386438:-	RACGAP1	circBase	375	3	658	chr12:50384575-50385780|chr12:50386438-50387913	ENSG00000161800.12_2	ENST00000427314.6_1	NM_001126103	Hs68_RNase, Hs68_control, Nhek, K562, Huvec, Hepg2, Helas3, H1hesc, Gm12878, Bj, Ag04450, A549, Sknshra, Mcf7, cerebellum, occipital_lobe, frontal_cortex, parietal_lobe	ANNOTATED, CDS, coding, INTERNAL, OVCODE, OVEXON	Jeck2013, Rybak2015, Salzman2013	5.1835	36.3402	1	1	8.70317	3.51967	0	405.327
hsa_circ_0008912	chr12:72020039-72022817:-	ZFC3H1	circBase	491	3	2778	chr12:72018072-72020039|chr12:72022817-72023388	ENSG00000133858.15_2	ENST00000378743.7_1	NM_144982	Hs68_RNase, Hs68_control, diencephalon, cerebellum, occipital_lobe, frontal_cortex, parietal_lobe	ANNOTATED, CDS, coding, INTERNAL, OVCODE, OVEXON	Jeck2013, Rybak2015	5.1835	36.3402	1	1	8.70317	3.51967	0	405.327
hsa_circ_0100476	chr13:41943225-41946966:+	NAA16	circBase	402	3	3741	chr13:41941788-41943225|chr13:41946966-41947772	ENSG00000172766.18_2	ENST00000379406.7_1	NM_024561	diencephalon, cerebellum, occipital_lobe, frontal_cortex, parietal_lobe, temporal_lobe	ANNOTATED, CDS, coding, INTERNAL, OVCODE, OVEXON	Rybak2015	5.1835	36.3402	1	1	8.70317	3.51967	0	405.327
hsa_circ_0005168	chr13:46077378-46085989:+	COG3	circBase	321	3	8611	chr13:46070447-46077378|chr13:46085989-46090277	ENSG00000136152.14_2	ENST00000349995.9_1	NM_031431	Hs68_RNase, Hs68_control, K562, H1hesc, Ag04450, Sknshra, diencephalon, cerebellum, occipital_lobe, frontal_cortex, parietal_lobe, temporal_lobe, platelets	ANNOTATED, CDS, coding, INTERNAL, OVCODE, OVEXON	Jeck2013, Maass2017, Rybak2015, Salzman2013	5.1835	36.3402	1	1	8.70317	3.51967	0	405.327
hsa_circ_0030370	chr13:60407240-60453602:-	DIAPH3	circBase	660	4	46362	chr13:60385057-60407240|chr13:60453602-60485868	ENSG00000139734.17_3	ENST00000400324.8_1	NM_001042517	K562, Helas3, Gm12878, Bj, Ag04450	ANNOTATED, CDS, coding, INTERNAL, OVCODE, OVERLAPTX, OVEXON	Salzman2013	5.1835	36.3402	1	1	8.70317	3.51967	0	405.327
hsa_circ_0006809	chr14:103434589-103436598:-	CDC42BPB	circBase	462	3	2009	chr14:103433507-103434589|chr14:103436598-103438255	ENSG00000198752.10_2	ENST00000361246.6_1	NM_006035	Hs68_RNase, Hs68_control, diencephalon, cerebellum, Sy5y_exp1_D0, occipital_lobe, frontal_cortex, parietal_lobe, temporal_lobe	ANNOTATED, CDS, coding, INTERNAL, OVCODE, OVEXON	Jeck2013, Rybak2015	5.1835	36.3402	1	1	8.70317	3.51967	0	405.327
hsa_circ_0101533	chr14:31067688-31071337:+	G2E3	circBase	375	3	3649	chr14:31066732-31067688|chr14:31071337-31074710	ENSG00000092140.14_3	ENST00000206595.10_1	ENST00000206595.6	frontal_cortex, temporal_lobe	ANNOTATED, CDS, coding, INTERNAL, OVCODE, OVEXON	Rybak2015	5.1835	36.3402	1	1	8.70317	3.51967	0	405.327
hsa_circ_0002551	chr15:50592985-50593565:-	GABPB1	circBase	226	2	580	chr15:50581865-50592985|chr15:50593565-50595125	ENSG00000104064.16_2	ENST00000380877.7_1	NM_005254	Hs68_RNase, Hs68_control, Nhek, K562, Huvec, Hepg2, Helas3, H1hesc, Gm12878, Bj, Ag04450, A549, Sknshra, Mcf7, diencephalon, cerebellum, occipital_lobe, frontal_cortex, parietal_lobe, temporal_lobe, platelets	ANNOTATED, CDS, coding, INTERNAL, OVCODE, OVEXON	Jeck2013, Maass2017, Rybak2015, Salzman2013	5.1835	36.3402	1	1	8.70317	3.51967	0	405.327
hsa_circ_0003713	chr15:59204761-59205895:-	SLTM	circBase	246	2	1134	chr15:59193486-59204761|chr15:59205895-59209133	ENSG00000137776.16_2	ENST00000380516.6_1	NM_024755	Hs68_RNase, Hs68_control, Ag04450, A549, diencephalon, cerebellum, occipital_lobe, frontal_cortex, parietal_lobe, SY5Y_exp2_D8, temporal_lobe, SY5Y_exp2_D4, EPC, adipose, platelets	ANNOTATED, CDS, coding, INTERNAL, OVCODE, OVEXON	Jeck2013, Maass2017, Rybak2015, Salzman2013	5.1835	36.3402	1	1	8.70317	3.51967	0	405.327
hsa_circ_0008603	chr17:19554859-19575269:+	ALDH3A2	circBase	1190	7	20410	chr17:19552437-19554859|chr17:19575269-19578870	ENSG00000072210.18_3	ENST00000631291.2_1	NM_001031806	Hs68_RNase, Hs68_control, H1hesc, Ag04450, A549, diencephalon, cerebellum, Sy5y_exp1_D0, occipital_lobe, frontal_cortex, parietal_lobe, temporal_lobe	ANNOTATED, CDS, coding, INTERNAL, OVCODE, OVEXON	Jeck2013, Rybak2015, Salzman2013	5.1835	36.3402	1	1	8.70317	3.51967	0	405.327
hsa_circ_0045309	chr17:62515438-62525545:+	CEP95	circBase	973	7	10107	chr17:62512946-62515438|chr17:62525545-62527043	ENSG00000258890.6_4	ENST00000556440.6_3	NM_138363	Hepg2, Gm12878, A549, diencephalon, Sy5y_exp1_D0, occipital_lobe, frontal_cortex, parietal_lobe, temporal_lobe	ANNOTATED, CDS, coding, INTERNAL, OVCODE, OVEXON	Rybak2015, Salzman2013	5.1835	36.3402	1	1	8.70317	3.51967	0	405.327
hsa_circ_0047700	chr18:48444479-48458730:+	ME2	circBase	787	7	14251	chr18:48443878-48444479|chr18:48458730-48465939	ENSG00000082212.12_2	ENST00000321341.10_2	NM_002396	Nhek, Huvec, H1hesc, Gm12878, Ag04450, A549, diencephalon, cerebellum, occipital_lobe, frontal_cortex, Sy5y_exp1_D2, parietal_lobe, temporal_lobe	ANNOTATED, CDS, coding, INTERNAL, OVCODE, OVEXON	Rybak2015, Salzman2013	5.1835	36.3402	1	1	8.70317	3.51967	0	405.327
hsa_circ_0000854	chr18:60206913-60217693:+	ZCCHC2	circBase	374	4	10780	chr18:60191596-60206913|chr18:60217693-60223435	ENSG00000141664.9_4	ENST00000269499.9_3	NM_017742	neutr, Nhek, K562, Huvec, Hepg2, Helas3, H1hesc, Ag04450, A549, Sknshra, Mcf7, diencephalon, cerebellum, Sy5y_exp1_D0, occipital_lobe, frontal_cortex, parietal_lobe, temporal_lobe, WAS2, platelets	ANNOTATED, CDS, coding, INTERNAL	Maass2017, Memczak2013, Rybak2015, Salzman2013	5.1835	36.3402	1	1	8.70317	3.51967	0	405.327
hsa_circ_0004891	chr19:1032390-1032695:+	CNN2	circBase	205	2	305	chr19:1031191-1032390|chr19:1032695-1036128	ENSG00000064666.14_3	ENST00000263097.8_1	NM_004368	Hs68_RNase, Hs68_control, Nhek, K562, Huvec, Hsmm, Hepg2, Helas3, H1hesc, Gm12878, Bj, Ag04450, A549, Nhlf, Sknshra, Mcf7, cerebellum, occipital_lobe, neutophils	ANNOTATED, CDS, coding, INTERNAL, OVCODE, OVEXON	Jeck2013, Maass2017, Rybak2015, Salzman2013	5.1835	36.3402	1	1	8.70317	3.51967	0	405.327
hsa_circ_0118074	chr2:171938149-171939362:-	TLK1	circBase	141	2	1213	chr2:171917666-171938149|chr2:171939362-171974248	ENSG00000198586.13_2	ENST00000359766.7_1	ENST00000442919.2	parietal_lobe	ALT_DONOR, CDS, coding, INTERNAL, intronic, OVCODE, OVEXON	Rybak2015	5.1835	36.3402	1	1	8.70317	3.51967	0	405.327
hsa_circ_0004827	chr2:171939290-171974367:-	TLK1	circBase	191	2	35077	chr2:171917666-171939290|chr2:171974367-172016799	ENSG00000198586.13_2	ENST00000360843.7_1	NM_012290	Hs68_RNase, Hs68_control, cerebellum, occipital_lobe, platelets	ANNOTATED, CDS, coding, INTERNAL, OVCODE, OVEXON	Jeck2013, Maass2017, Rybak2015	5.1835	36.3402	1	1	8.70317	3.51967	0	405.327
hsa_circ_0008961	chr2:191520702-191537878:+	NAB1	circBase	1201	4	17176	chr2:191514708-191520702|chr2:191537878-191548463	ENSG00000138386.16_3	ENST00000337386.9_2	NM_005966	Hs68_RNase, Hs68_control, cerebellum, frontal_cortex	ANNOTATED, CDS, coding, INTERNAL, OVCODE, OVEXON, UTR5	Jeck2013, Rybak2015	5.1835	36.3402	1	1	8.70317	3.51967	0	405.327
hsa_circ_0001098	chr2:215632205-215646233:-	BARD1	circBase	1204	3	14028	chr2:215617279-215632205|chr2:215646233-215657020	ENSG00000138376.10_3	ENST00000260947.8_1	NM_000465	HEK293, cd_19, Nhek, K562, Huvec, Hepg2, Helas3, H1hesc, Gm12878, Bj, Ag04450, A549, Sknshra, Mcf7, SY5Y_exp2_D0, diencephalon, Sy5y_exp1_D4, cerebellum, occipital_lobe, frontal_cortex, Sy5y_exp1_D2, parietal_lobe, SY5Y_exp2_D8, temporal_lobe, SY5Y_exp2_D4, WAS2, adipose	ANNOTATED, CDS, coding, INTERNAL	Maass2017, Memczak2013, Rybak2015, Salzman2013	5.1835	36.3402	1	1	8.70317	3.51967	0	405.327
hsa_circ_0058451	chr2:223782763-223789313:+	ACSL3	circBase	736	6	6550	chr2:223781214-223782763|chr2:223789313-223791734	ENSG00000123983.13_2	ENST00000357430.7_1	NM_004457	K562, Hepg2, Helas3, H1hesc, Gm12878, Bj, Ag04450, A549, Sknshra, diencephalon, occipital_lobe, frontal_cortex, temporal_lobe	ANNOTATED, CDS, coding, INTERNAL, OVCODE, OVERLAPTX, OVEXON	Rybak2015, Salzman2013	5.1835	36.3402	1	1	8.70317	3.51967	0	405.327
hsa_circ_0006511	chr2:242343242-242375953:+	FARP2	circBase	975	10	32711	chr2:242312705-242343242|chr2:242375953-242380718	ENSG00000006607.13_3	ENST00000264042.7_1	NM_014808	Hs68_RNase, Hs68_control, Bj, diencephalon, occipital_lobe, frontal_cortex, temporal_lobe	ANNOTATED, CDS, coding, INTERNAL, OVCODE, OVEXON	Jeck2013, Rybak2015, Salzman2013	5.1835	36.3402	1	1	8.70317	3.51967	0	405.327
hsa_circ_0114896	chr20:30897515-30904677:+	KIF3B	circBase	1813	4	7162	chr20:30865568-30897515|chr20:30904677-30914573	ENSG00000101350.7_2	ENST00000375712.3_1	NM_004798	Sy5y_exp1_D0, temporal_lobe	ANNOTATED, CDS, coding, INTERNAL, OVCODE, OVEXON, UTR5	Rybak2015	5.1835	36.3402	1	1	8.70317	3.51967	0	405.327
hsa_circ_0001178	chr21:17135209-17138460:+	USP25	circBase	223	2	3251	chr21:17102757-17135209|chr21:17138460-17150222	ENSG00000155313.15_2	ENST00000285679.10_1	NM_013396	cd_19, neutr, Hs68_RNase, Hs68_control, K562, Huvec, Hsmm, Hepg2, Helas3, H1hesc, Gm12878, Bj, Ag04450, A549, Sknshra, SY5Y_exp2_D0, diencephalon, Sy5y_exp1_D4, cerebellum, Sy5y_exp1_D0, occipital_lobe, frontal_cortex, Sy5y_exp1_D2, parietal_lobe, temporal_lobe, SY5Y_exp2_D4, EPC, chondrocytes, WAS2, adipose, decidua, vena_cava, LCL, HUAEC, neutophils, platelets	ANNOTATED, CDS, coding, INTERNAL, OVCODE, OVEXON	Jeck2013, Maass2017, Memczak2013, Rybak2015, Salzman2013	5.1835	36.3402	1	1	8.70317	3.51967	0	405.327
hsa_circ_0062593	chr22:24509532-24530382:+	CABIN1	circBase	629	3	20850	chr22:24494155-24509532|chr22:24530382-24560367	ENSG00000099991.17_4	ENST00000263119.9_1	NM_001199281	K562, Hepg2, Helas3, Gm12878, Bj, Ag04450, A549, Sknshra, occipital_lobe, frontal_cortex, parietal_lobe	ANNOTATED, CDS, coding, INTERNAL, OVCODE, OVERLAPTX, OVEXON	Rybak2015, Salzman2013	5.1835	36.3402	1	1	8.70317	3.51967	0	405.327
hsa_circ_0004543	chr22:38083916-38084999:+	NOL12	circBase	298	3	1083	chr22:38077899-38083916|chr22:38084999-38086703	ENSG00000273899.4_3	ENST00000493862.5_1	NM_024313	Hs68_RNase, Hs68_control, Nhek, Hepg2, Helas3, H1hesc, Gm12878, Bj, Ag04450, A549, Sknshra, diencephalon, Sy5y_exp1_D0, occipital_lobe, frontal_cortex, parietal_lobe, temporal_lobe	ANNOTATED, CDS, coding, INTERNAL, OVCODE, OVEXON	Jeck2013, Rybak2015, Salzman2013	5.1835	36.3402	1	1	8.70317	3.51967	0	405.327
hsa_circ_0121954	chr3:132405103-132435753:-	NPHP3	circBase	2561	19	30650	chr3:132403638-132405103|chr3:132435753-132437837	ENSG00000274810.4_3	ENST00000471702.2_2	NM_153240	cerebellum	ANNOTATED, CDS, coding, INTERNAL, OVCODE, OVEXON	Rybak2015	5.1835	36.3402	1	1	8.70317	3.51967	0	405.327
hsa_circ_0001314	chr3:56661064-56662642:-	FAM208A	circBase	392	3	1578	chr3:56659034-56661064|chr3:56662642-56667071	ENSG00000163946.13_3	ENST00000459993.5_1	NM_015224	cd_19, neutr, diencephalon, Sy5y_exp1_D4, cerebellum, Sy5y_exp1_D0, occipital_lobe, frontal_cortex, parietal_lobe, temporal_lobe, neutophils, platelets	ANNOTATED, CDS, coding, INTERNAL	Maass2017, Memczak2013, Rybak2015	5.1835	36.3402	1	1	8.70317	3.51967	0	405.327
chr4:189397851-189407019:+	chr4:189397851-189407019:+	LINC01060	CIRCexplorer2	421	3	9168	chr4:189377916-189397851|chr4:189407019-189457888	ENSG00000249378.5_3	ENST00000510832.5_1	NA	NA	NA	NA	5.1835	36.3402	1	1	8.70317	3.51967	0	405.327
hsa_circ_0069982	chr4:75040222-75091111:+	MTHFD2L	circBase	662	5	50889	chr4:75025805-75040222|chr4:75091111-75107283	ENSG00000163738.18_3	ENST00000429519.5_1	NM_001144978	K562, Huvec, Hmec, Hepg2, Helas3, H1hesc, Gm12878, Bj, Ag04450, A549, Nhek, Sknshra, Mcf7, diencephalon, Sy5y_exp1_D4, cerebellum, Sy5y_exp1_D0, occipital_lobe, frontal_cortex, Sy5y_exp1_D2, parietal_lobe, temporal_lobe, cortex, vena_cava, platelets	ANNOTATED, CDS, coding, INTERNAL, OVCODE, OVEXON	Maass2017, Rybak2015, Salzman2013	5.1835	36.3402	1	1	8.70317	3.51967	0	405.327
hsa_circ_0004509	chr5:118264231-118280344:-	DTWD2	circBase	379	3	16113	chr5:118183913-118264231|chr5:118280344-118323824	ENSG00000169570.9_3	ENST00000304058.8_1	NM_173666	Hs68_RNase, Hs68_control, diencephalon, cerebellum, occipital_lobe, frontal_cortex, parietal_lobe, temporal_lobe	ANNOTATED, CDS, coding, INTERNAL, OVCODE, OVEXON	Jeck2013, Rybak2015	5.1835	36.3402	1	1	8.70317	3.51967	0	405.327
hsa_circ_0008861	chr5:76745584-76760634:-	WDR41	circBase	530	6	15050	chr5:76736822-76745584|chr5:76760634-76785281	ENSG00000164253.13_4	ENST00000296679.8_1	NM_018268	Hs68_RNase, Hs68_control, K562, Hepg2, Helas3, H1hesc, Gm12878, Bj, Ag04450, A549, Nhek, Sknshra, diencephalon, cerebellum, Sy5y_exp1_D0, occipital_lobe, frontal_cortex, parietal_lobe, temporal_lobe	ANNOTATED, CDS, coding, INTERNAL, OVCODE, OVEXON	Jeck2013, Rybak2015, Salzman2013	5.1835	36.3402	1	1	8.70317	3.51967	0	405.327
hsa_circ_0003906	chr6:29989443-30003760:-	ZNRD1ASP	circBase	366	3	14317	chr6:29977608-29989443|chr6:30003760-30025891	ENSG00000204623.9_4	ENST00000376797.7_1		Hs68_RNase, Hs68_control	INTERGENIC	Jeck2013	5.1835	36.3402	1	1	8.70317	3.51967	0	405.327
hsa_circ_0003764	chr7:77214859-77230123:+	PTPN12	circBase	314	4	15264	chr7:77212967-77214859|chr7:77230123-77236551	ENSG00000127947.15_2	ENST00000248594.10_1	NM_002835	Hs68_RNase, Hs68_control, Nhek, K562, Huvec, Hsmm, Hepg2, Helas3, H1hesc, Gm12878, Bj, Ag04450, A549, Sknshra, diencephalon, cerebellum, occipital_lobe, frontal_cortex, parietal_lobe, temporal_lobe, SY5Y_exp2_D4, LCL, platelets	ANNOTATED, CDS, coding, INTERNAL, OVCODE, OVEXON	Jeck2013, Maass2017, Rybak2015, Salzman2013	5.1835	36.3402	1	1	8.70317	3.51967	0	405.327
hsa_circ_0085174	chr8:102570646-102611379:+	GRHL2	circBase	814	5	40733	chr8:102565010-102570646|chr8:102611379-102631766	ENSG00000083307.10_3	ENST00000251808.7_1	NM_024915	H1hesc, Mcf7	ANNOTATED, CDS, coding, INTERNAL, OVCODE, OVERLAPTX, OVEXON	Salzman2013	5.1835	36.3402	1	1	8.70317	3.51967	0	405.327
hsa_circ_0085439	chr8:124089350-124117704:+	WDR67	circBase	1132	7	28354	chr8:124085086-124089350|chr8:124117704-124121556	ENSG00000156787.16_3	ENST00000287380.5_2	NM_145647	Ag04450, diencephalon, Sy5y_exp1_D4, cerebellum, Sy5y_exp1_D0, occipital_lobe, frontal_cortex, parietal_lobe, temporal_lobe, platelets	ANNOTATED, CDS, coding, INTERNAL, OVCODE, OVEXON	Maass2017, Rybak2015, Salzman2013	5.1835	36.3402	1	1	8.70317	3.51967	0	405.327
hsa_circ_0002961	chr8:98698895-98703416:+	MTDH	circBase	565	4	4521	chr8:98673401-98698895|chr8:98703416-98711981	ENSG00000147649.9_2	ENST00000336273.7_1	NM_178812	Hs68_RNase, Hs68_control, diencephalon, cerebellum, occipital_lobe, frontal_cortex, parietal_lobe, temporal_lobe	ANNOTATED, CDS, coding, INTERNAL, OVCODE, OVEXON	Jeck2013, Rybak2015	5.1835	36.3402	1	1	8.70317	3.51967	0	405.327
hsa_circ_0002946	chr8:98725889-98735263:+	MTDH	circBase	406	3	9374	chr8:98718978-98725889|chr8:98735263-98736827	ENSG00000147649.9_2	ENST00000336273.7_1	NM_178812	Hs68_RNase, Hs68_control, diencephalon, cerebellum, occipital_lobe, frontal_cortex, parietal_lobe, temporal_lobe	ANNOTATED, CDS, coding, INTERNAL, OVCODE, OVEXON	Jeck2013, Rybak2015	5.1835	36.3402	1	1	8.70317	3.51967	0	405.327
hsa_circ_0013390	chr1:109439485-109446876:+	GPSM2	circBase	1136	8	7391	chr1:109428200-109439485|chr1:109446876-109456959	ENSG00000121957.12_3	ENST00000406462.6_1	NM_013296	K562, Gm12878, Ag04450, diencephalon, cerebellum, occipital_lobe, frontal_cortex, parietal_lobe, temporal_lobe	ANNOTATED, CDS, coding, INTERNAL, OVCODE, OVERLAPTX, OVEXON	Rybak2015, Salzman2013	4.87146	29.2722	1	1	8.39113	3.51967	0	324.262
chr1:115263159-115276738:-	chr1:115263159-115276738:-	CSDE1	CIRCexplorer2	1470	10	13579	chr1:115262363-115263159|chr1:115276738-115277062	ENSG00000009307.15_3	ENST00000339438.10_1	NA	NA	NA	NA	4.87146	29.2722	1	1	8.39113	3.51967	0	324.262
hsa_circ_0110577	chr1:116562202-116580009:+	SLC22A15	circBase	871	6	17807	chr1:116534864-116562202|chr1:116580009-116605382	ENSG00000163393.12_2	ENST00000369503.8_1	NM_018420	diencephalon	ANNOTATED, CDS, coding, INTERNAL, OVCODE, OVEXON	Rybak2015	4.87146	29.2722	1	1	8.39113	3.51967	0	324.262
hsa_circ_0009964	chr1:12335881-12338095:+	VPS13D	circBase	2214	1	2214	chr1:12333192-12335881|chr1:12338095-12339555	ENSG00000048707.13_3	ENST00000613099.4_1	NM_015378	Nhek, K562, Huvec, Hepg2, H1hesc, Gm12878, Bj, Ag04450, A549, diencephalon, cerebellum, occipital_lobe, frontal_cortex, Sy5y_exp1_D2, parietal_lobe, temporal_lobe, adipose, vena_cava	ANNOTATED, CDS, coding, INTERNAL, OVCODE, OVEXON	Maass2017, Rybak2015, Salzman2013	4.87146	29.2722	1	1	8.39113	3.51967	0	324.262
hsa_circ_0015032	chr1:161789422-161790951:+	ATF6	circBase	278	2	1529	chr1:161772062-161789422|chr1:161790951-161816238	ENSG00000118217.5_3	ENST00000367942.3_1	NM_007348	K562, Ag04450	ANNOTATED, CDS, coding, INTERNAL, OVCODE, OVEXON	Salzman2013	4.87146	29.2722	1	1	8.39113	3.51967	0	324.262
chr1:173910402-173912753:-	chr1:173910402-173912753:-	RC3H1	CIRCexplorer2	290	2	2351	chr1:173908009-173910402|chr1:173912753-173915613	ENSG00000135870.11_3	ENST00000258349.8_1	NA	NA	NA	NA	4.87146	29.2722	1	1	8.39113	3.51967	0	324.262
hsa_circ_0007700	chr1:179306971-179312078:+	SOAT1	circBase	612	5	5107	chr1:179304792-179306971|chr1:179312078-179312724	ENSG00000057252.12_2	ENST00000539888.5_1	NR_045530	Hs68_RNase, Hs68_control, Helas3, Gm12878, frontal_cortex, temporal_lobe	ANNOTATED, INTERNAL, ncRNA, OVCODE, OVEXON	Jeck2013, Rybak2015, Salzman2013	4.87146	29.2722	1	1	8.39113	3.51967	0	324.262
hsa_circ_0003942	chr1:179972308-179975702:+	CEP350	circBase	228	2	3394	chr1:179966310-179972308|chr1:179975702-179981063	ENSG00000135837.15_3	ENST00000367607.7_2	NM_014810	Hs68_RNase, Hs68_control, K562, Hmec, Ag04450, diencephalon, Sy5y_exp1_D4, cerebellum, occipital_lobe, frontal_cortex, Sy5y_exp1_D2, parietal_lobe, temporal_lobe, WAS2, neutophils, platelets	ANNOTATED, CDS, coding, INTERNAL, OVCODE, OVEXON	Jeck2013, Maass2017, Rybak2015, Salzman2013	4.87146	29.2722	1	1	8.39113	3.51967	0	324.262
hsa_circ_0007538	chr1:186359842-186360923:+	C1orf27	circBase	237	2	1081	chr1:186358756-186359842|chr1:186360923-186363078	ENSG00000157181.15_3	ENST00000419367.8_2	NM_017847	Hs68_RNase, Hs68_control, K562, Helas3, Gm12878, Bj, Ag04450, Sknshra, diencephalon, Sy5y_exp1_D4, cerebellum, occipital_lobe, frontal_cortex, Sy5y_exp1_D2, parietal_lobe, temporal_lobe, platelets	ANNOTATED, CDS, coding, INTERNAL, OVCODE, OVERLAPTX, OVEXON	Jeck2013, Maass2017, Rybak2015, Salzman2013	4.87146	29.2722	1	1	8.39113	3.51967	0	324.262
chr1:186823417-186863343:+	chr1:186823417-186863343:+	PLA2G4A	CIRCexplorer2	447	4	39926	chr1:186798167-186823417|chr1:186863343-186876096	ENSG00000116711.9_2	ENST00000367466.3_1	NA	NA	NA	NA	4.87146	29.2722	1	1	8.39113	3.51967	0	324.262
hsa_circ_0008182	chr1:206566045-206567030:+	SRGAP2	circBase	345	2	985	chr1:206557431-206566045|chr1:206567030-206574779	ENSG00000163486.8	ENST00000295713.5	NM_015326	Hs68_RNase, Hs68_control, K562, Huvec, Hepg2, Helas3, H1hesc, Bj, A549, Sknshra, frontal_cortex	ANNOTATED, CDS, coding, INTERNAL, OVCODE, OVEXON	Jeck2013, Rybak2015, Salzman2013	4.87146	29.2722	1	1	8.39113	3.51967	0	324.262
chr1:2082228-2087531:+	chr1:2082228-2087531:+	PRKCZ	CIRCexplorer2	287	2	5303	chr1:2080363-2082228|chr1:2087531-2100956	ENSG00000067606.16_3	ENST00000378567.7_1	NA	NA	NA	NA	4.87146	29.2722	1	1	8.39113	3.51967	0	324.262
hsa_circ_0005604	chr1:21295966-21329301:-	EIF4G3	circBase	612	5	33335	chr1:21276604-21295966|chr1:21329301-21377358	ENSG00000075151.20_3	ENST00000374935.7_1	NM_001198803	Hs68_RNase, Hs68_control, Nhek, Hepg2, H1hesc, diencephalon, cerebellum, occipital_lobe, frontal_cortex, parietal_lobe, cortex	ANNOTATED, CDS, coding, INTERNAL, OVCODE, OVEXON, UTR5	Jeck2013, Maass2017, Rybak2015, Salzman2013	4.87146	29.2722	1	1	8.39113	3.51967	0	324.262
hsa_circ_0111906	chr1:213037066-213046160:+	FLVCR1	circBase	286	2	9094	chr1:213032532-213037066|chr1:213046160-213056712	ENSG00000162769.12_2	ENST00000366971.8_1	ENST00000366971.4	diencephalon, cerebellum, occipital_lobe, frontal_cortex, parietal_lobe, temporal_lobe	ANNOTATED, CDS, coding, INTERNAL, OVCODE, OVEXON	Rybak2015	4.87146	29.2722	1	1	8.39113	3.51967	0	324.262
hsa_circ_0111928	chr1:213277795-213349835:+	RPS6KC1	circBase	782	5	72040	chr1:213244383-213277795|chr1:213349835-213403839	ENSG00000136643.11_2	ENST00000543354.5_1	ENST00000366960.3	frontal_cortex, temporal_lobe	ANNOTATED, CDS, coding, INTERNAL, OVCODE, OVERLAPTX, OVEXON	Rybak2015	4.87146	29.2722	1	1	8.39113	3.51967	0	324.262
hsa_circ_0112011	chr1:220174479-220180680:-	EPRS	circBase	576	4	6201	chr1:220170684-220174479|chr1:220180680-220184287	ENSG00000136628.17_2	ENST00000366923.7_1	NM_004446	occipital_lobe, frontal_cortex	ANNOTATED, CDS, coding, INTERNAL, OVCODE, OVERLAPTX, OVEXON	Rybak2015	4.87146	29.2722	1	1	8.39113	3.51967	0	324.262
chr1:227921114-227922517:-	chr1:227921114-227922517:-	JMJD4	CIRCexplorer2	560	3	1403	chr1:227920728-227921114|chr1:227922517-227922712	ENSG00000081692.12_2	ENST00000366758.7_1	NA	NA	NA	NA	4.87146	29.2722	1	1	8.39113	3.51967	0	324.262
chr1:228401141-228437941:+	chr1:228401141-228437941:+	OBSCN	CIRCexplorer2	3321	12	36800	chr1:228400472-228401141|chr1:228437941-228444351	ENSG00000154358.20_3	ENST00000284548.15_1	NA	NA	NA	NA	4.87146	29.2722	1	1	8.39113	3.51967	0	324.262
hsa_circ_0005223	chr1:233334684-233344435:-	PCNXL2	circBase	375	3	9751	chr1:233314921-233334684|chr1:233344435-233353644	ENSG00000135749.18_4	ENST00000258229.13_3	NM_014801	Hs68_RNase, Hs68_control, Nhek, Huvec, Hepg2, Helas3, H1hesc, Gm12878, Ag04450, A549, Sknshra, diencephalon, cerebellum, Sy5y_exp1_D0, occipital_lobe, frontal_cortex, Sy5y_exp1_D2, parietal_lobe, temporal_lobe	ANNOTATED, CDS, coding, INTERNAL, OVCODE, OVEXON	Jeck2013, Rybak2015, Salzman2013	4.87146	29.2722	1	1	8.39113	3.51967	0	324.262
hsa_circ_0000198	chr1:233334684-233372726:-	PCNXL2	circBase	844	7	38042	chr1:233314921-233334684|chr1:233372726-233386484	ENSG00000135749.18_4	ENST00000258229.13_3	NM_014801	HEK293, Hs68_RNase, Hs68_control, Nhek, Huvec, Hepg2, Helas3, H1hesc, Gm12878, Bj, Ag04450, A549, Sknshra, Mcf7, SY5Y_exp2_D0, diencephalon, Sy5y_exp1_D4, cerebellum, Sy5y_exp1_D0, occipital_lobe, frontal_cortex, Sy5y_exp1_D2, parietal_lobe, temporal_lobe	ANNOTATED, CDS, coding, INTERNAL, OVCODE, OVEXON	Jeck2013, Memczak2013, Rybak2015, Salzman2013	4.87146	29.2722	1	1	8.39113	3.51967	0	324.262
hsa_circ_0112429	chr1:233482187-233512273:+	KIAA1804	circBase	1119	7	30086	chr1:233464579-233482187|chr1:233512273-233514676	ENSG00000143674.10_2	ENST00000366624.7_1	NM_032435	diencephalon, cerebellum	ANNOTATED, CDS, coding, INTERNAL, OVCODE, OVERLAPTX, OVEXON	Rybak2015	4.87146	29.2722	1	1	8.39113	3.51967	0	324.262
hsa_circ_0112521	chr1:235628952-235634274:-	B3GALNT2	circBase	190	2	5322	chr1:235622094-235628952|chr1:235634274-235643369	ENSG00000162885.12_2	ENST00000366600.7_1	NM_152490	temporal_lobe	ANNOTATED, CDS, coding, INTERNAL, OVCODE, OVEXON	Rybak2015	4.87146	29.2722	1	1	8.39113	3.51967	0	324.262
hsa_circ_0112736	chr1:242045217-242048809:+	EXO1	circBase	296	2	3592	chr1:242042645-242045217|chr1:242048809-242052766	ENSG00000174371.16_3	ENST00000366548.7_1	ENST00000366548.3	Sy5y_exp1_D4	ANNOTATED, CDS, coding, INTERNAL, OVCODE, OVEXON	Rybak2015	4.87146	29.2722	1	1	8.39113	3.51967	0	324.262
hsa_circ_0006097	chr1:247039338-247040604:-	AHCTF1	circBase	428	3	1266	chr1:247031113-247039338|chr1:247040604-247048794	ENSG00000153207.14_3	ENST00000470300.5_1	NM_015446	Hs68_RNase, Hs68_control, Nhek, K562, Huvec, Helas3, H1hesc, Gm12878, Ag04450, A549	ANNOTATED, CDS, coding, INTERNAL, OVCODE, OVEXON	Jeck2013, Salzman2013	4.87146	29.2722	1	1	8.39113	3.51967	0	324.262
chr1:29313942-29344954:+	chr1:29313942-29344954:+	EPB41	CIRCexplorer2	1131	6	31012	chr1:29213722-29313942|chr1:29344954-29356911	ENSG00000159023.19_3	ENST00000343067.8_1	NA	NA	NA	NA	4.87146	29.2722	1	1	8.39113	3.51967	0	324.262
hsa_circ_0011950	chr1:42041214-42050989:-	HIVEP3	circBase	5728	2	9775	chr1:41990581-42041214|chr1:42050989-42094419	ENSG00000127124.14_3	ENST00000372583.5_1	NM_024503	Hsmm, Mcf7, diencephalon, cerebellum, occipital_lobe, parietal_lobe, temporal_lobe, cortex	ANNOTATED, CDS, coding, INTERNAL, OVCODE, OVEXON, UTR5	Maass2017, Rybak2015, Salzman2013	4.87146	29.2722	1	1	8.39113	3.51967	0	324.262
hsa_circ_0007693	chr1:44773981-44804994:-	ERI3	circBase	547	4	31013	chr1:44750579-44773981|chr1:44804994-44818521	ENSG00000117419.14_3	ENST00000372257.6_1	NM_024066	Hs68_RNase, Hs68_control, Nhek, K562, Huvec, Hepg2, Helas3, H1hesc, Gm12878, Bj, Ag04450, A549, Nhlf, Sknshra, Mcf7, diencephalon, cerebellum, Sy5y_exp1_D0, occipital_lobe, frontal_cortex, Sy5y_exp1_D2, parietal_lobe, temporal_lobe, EPC, LCL	ANNOTATED, CDS, coding, INTERNAL, OVCODE, OVEXON	Jeck2013, Maass2017, Rybak2015, Salzman2013	4.87146	29.2722	1	1	8.39113	3.51967	0	324.262
hsa_circ_0113574	chr1:52911458-52927441:-	ZCCHC11	circBase	753	8	15983	chr1:52904007-52911458|chr1:52927441-52930741	ENSG00000134744.13_3	ENST00000257177.8_1	ENST00000371544.3	diencephalon, cerebellum, occipital_lobe, frontal_cortex, parietal_lobe, temporal_lobe	ANNOTATED, CDS, coding, INTERNAL, OVCODE, OVERLAPTX, OVEXON	Rybak2015	4.87146	29.2722	1	1	8.39113	3.51967	0	324.262
hsa_circ_0113805	chr1:62907158-62907970:+	USP1	circBase	226	2	812	chr1:62905708-62907158|chr1:62907970-62908829	ENSG00000162607.12_2	ENST00000452143.5_1	ENST00000339950.4	diencephalon, cerebellum, Sy5y_exp1_D0, occipital_lobe, frontal_cortex, parietal_lobe, temporal_lobe	ANNOTATED, CDS, coding, INTERNAL, OVCODE, OVEXON	Rybak2015	4.87146	29.2722	1	1	8.39113	3.51967	0	324.262
hsa_circ_0012856	chr1:65243305-65255197:+	RAVER2	circBase	789	3	11892	chr1:65234405-65243305|chr1:65255197-65268658	ENSG00000162437.14_2	ENST00000294428.7_1	NM_018211	K562, Hepg2, A549, diencephalon, cerebellum, occipital_lobe, frontal_cortex, Sy5y_exp1_D2, parietal_lobe	ANNOTATED, CDS, coding, INTERNAL, OVCODE, OVEXON	Rybak2015, Salzman2013	4.87146	29.2722	1	1	8.39113	3.51967	0	324.262
hsa_circ_0002231	chr1:70758070-70771973:-	ANKRD13C	circBase	506	4	13903	chr1:70742527-70758070|chr1:70771973-70779427	ENSG00000118454.12_2	ENST00000370944.8_1	NM_030816	Hs68_RNase, Hs68_control, Ag04450, diencephalon, cerebellum, occipital_lobe, frontal_cortex, parietal_lobe, temporal_lobe	ANNOTATED, CDS, coding, INTERNAL, OVCODE, OVEXON	Jeck2013, Rybak2015, Salzman2013	4.87146	29.2722	1	1	8.39113	3.51967	0	324.262
hsa_circ_0114119	chr1:76205664-76215244:+	ACADM	circBase	381	3	9580	chr1:76200556-76205664|chr1:76215244-76216135	ENSG00000117054.13_3	ENST00000541113.5_1	ENST00000370841.4	occipital_lobe, parietal_lobe	ANNOTATED, CDS, coding, INTERNAL, OVCODE, OVEXON	Rybak2015	4.87146	29.2722	1	1	8.39113	3.51967	0	324.262
hsa_circ_0114376	chr1:89206670-89237562:+	PKN2	circBase	937	5	30892	chr1:89150311-89206670|chr1:89237562-89250321	ENSG00000065243.19_3	ENST00000316005.11_1	ENST00000370521.3	diencephalon, cerebellum, occipital_lobe, frontal_cortex, parietal_lobe	ANNOTATED, CDS, coding, INTERNAL, OVCODE, OVEXON	Rybak2015	4.87146	29.2722	1	1	8.39113	3.51967	0	324.262
hsa_circ_0003074	chr10:12123470-12133683:+	DHTKD1	circBase	1005	5	10213	chr10:12111186-12123470|chr10:12133683-12136071	ENSG00000181192.11_3	ENST00000263035.8_1	NM_018706	Hs68_RNase, Hs68_control, diencephalon, cerebellum, Sy5y_exp1_D0, occipital_lobe, frontal_cortex, Sy5y_exp1_D2, parietal_lobe, temporal_lobe, ada_scid	ANNOTATED, CDS, coding, INTERNAL, OVCODE, OVEXON	Jeck2013, Maass2017, Rybak2015	4.87146	29.2722	1	1	8.39113	3.51967	0	324.262
hsa_circ_0092974	chr10:12277046-12280484:+	CDC123	circBase	228	3	3438	chr10:12272995-12277046|chr10:12280484-12288147	ENSG00000151465.13_3	ENST00000281141.8_1	NM_006023	cerebellum, occipital_lobe, frontal_cortex, parietal_lobe	ANNOTATED, CDS, coding, INTERNAL, OVCODE, OVEXON	Rybak2015	4.87146	29.2722	1	1	8.39113	3.51967	0	324.262
hsa_circ_0007142	chr10:128768965-128788867:+	DOCK1	circBase	427	5	19902	chr10:128594132-128768965|chr10:128788867-128795011	ENSG00000150760.12_2	ENST00000280333.9_1	NM_001380	Hs68_RNase, Hs68_control, Nhek, Huvec, Hepg2, Helas3, H1hesc, Ag04450, Sknshra, SY5Y_exp2_D0, diencephalon, cerebellum, occipital_lobe, frontal_cortex, Sy5y_exp1_D2, parietal_lobe, temporal_lobe, right_atrium, muscle, platelets	ANNOTATED, CDS, coding, INTERNAL, OVCODE, OVEXON	Jeck2013, Maass2017, Rybak2015, Salzman2013	4.87146	29.2722	1	1	8.39113	3.51967	0	324.262
hsa_circ_0002669	chr10:128768965-128798571:+	DOCK1	circBase	939	9	29606	chr10:128594132-128768965|chr10:128798571-128806995	ENSG00000150760.12_2	ENST00000280333.9_1	NM_001380	Hs68_RNase, Hs68_control, Nhek, Huvec, Hepg2, Helas3, H1hesc, Bj, Ag04450, A549, Sknshra, Mcf7, diencephalon, cerebellum, Sy5y_exp1_D0, occipital_lobe, frontal_cortex, Sy5y_exp1_D2, parietal_lobe, temporal_lobe, SY5Y_exp2_D4, vena_cava, right_atrium, MSC_047, HUAEC	ANNOTATED, CDS, coding, INTERNAL, OVCODE, OVEXON	Jeck2013, Maass2017, Rybak2015, Salzman2013	4.87146	29.2722	1	1	8.39113	3.51967	0	324.262
hsa_circ_0007084	chr10:22002700-22016857:+	MLLT10	circBase	364	3	14157	chr10:21971186-22002700|chr10:22016857-22019828	ENSG00000078403.16_3	ENST00000631589.1_1	NM_004641	Hs68_RNase, Hs68_control, K562, Huvec, diencephalon, Sy5y_exp1_D4, cerebellum, Sy5y_exp1_D0, occipital_lobe, frontal_cortex, Sy5y_exp1_D2, parietal_lobe, temporal_lobe, platelets	ANNOTATED, CDS, coding, INTERNAL, OVCODE, OVEXON	Jeck2013, Maass2017, Rybak2015, Salzman2013	4.87146	29.2722	1	1	8.39113	3.51967	0	324.262
hsa_circ_0093319	chr10:22002700-22024164:+	MLLT10	circBase	1256	8	21464	chr10:21971186-22002700|chr10:22024164-22028958	ENSG00000078403.16_3	ENST00000631589.1_1	NM_004641	diencephalon, cerebellum, occipital_lobe, frontal_cortex	ANNOTATED, CDS, coding, INTERNAL, OVCODE, OVEXON	Rybak2015	4.87146	29.2722	1	1	8.39113	3.51967	0	324.262
hsa_circ_0000226	chr10:27821435-27822923:+	RAB18	circBase	259	3	1488	chr10:27798849-27821435|chr10:27822923-27826804	ENSG00000099246.16_2	ENST00000611151.4_1	NM_021252	cd_19, Hs68_RNase, Hs68_control, K562, diencephalon, cerebellum, occipital_lobe, frontal_cortex, parietal_lobe, temporal_lobe, vena_cava, neutophils, platelets	ANNOTATED, CDS, coding, INTERNAL, OVCODE, OVEXON	Jeck2013, Maass2017, Memczak2013, Rybak2015, Salzman2013	4.87146	29.2722	1	1	8.39113	3.51967	0	324.262
hsa_circ_0093709	chr10:51584615-51585599:+	NCOA4	circBase	984	1	984	chr10:51582939-51584615|chr10:51585599-51586270	ENSG00000266412.5_2	ENST00000581486.5_2	NM_001145260	frontal_cortex, temporal_lobe	ANNOTATED, CDS, coding, INTERNAL, OVCODE, OVEXON	Rybak2015	4.87146	29.2722	1	1	8.39113	3.51967	0	324.262
hsa_circ_0093908	chr10:69726439-69797926:-	HERC4	circBase	1540	12	71487	chr10:69718893-69726439|chr10:69797926-69799173	ENSG00000148634.15_3	ENST00000277817.10_1	NM_022079	diencephalon, occipital_lobe, frontal_cortex, temporal_lobe	ANNOTATED, CDS, coding, INTERNAL, OVCODE, OVEXON	Rybak2015	4.87146	29.2722	1	1	8.39113	3.51967	0	324.262
hsa_circ_0018524	chr10:70196767-70229920:-	DNA2	circBase	1572	9	33153	chr10:70192267-70196767|chr10:70229920-70231547	ENSG00000138346.14_3	ENST00000551118.6_1	NM_001080449	Hepg2, A549, cerebellum, occipital_lobe, frontal_cortex, parietal_lobe, temporal_lobe, MSC_047	ANNOTATED, CDS, coding, INTERNAL, OVCODE, OVERLAPTX, OVEXON	Maass2017, Rybak2015, Salzman2013	4.87146	29.2722	1	1	8.39113	3.51967	0	324.262
hsa_circ_0094044	chr10:70719561-70721913:+	DDX21	circBase	520	2	2352	chr10:70716068-70719561|chr10:70721913-70723046	ENSG00000165732.12_2	ENST00000354185.8_2	ENST00000354185.4	cerebellum, frontal_cortex, temporal_lobe	ANNOTATED, CDS, coding, INTERNAL, OVCODE, OVEXON	Rybak2015	4.87146	29.2722	1	1	8.39113	3.51967	0	324.262
chr10:70719561-70726959:+	chr10:70719561-70726959:+	DDX21	CIRCexplorer2	1003	5	7398	chr10:70716068-70719561|chr10:70726959-70728731	ENSG00000165732.12_2	ENST00000354185.8_2	NA	NA	NA	NA	4.87146	29.2722	1	1	8.39113	3.51967	0	324.262
hsa_circ_0000246	chr10:74468040-74475660:+	MCU	circBase	239	3	7620	chr10:74452059-74468040|chr10:74475660-74594116	ENSG00000156026.14_3	ENST00000604679.5_1	NM_138357	cd_19, Hs68_RNase, Hs68_control, diencephalon, cerebellum, occipital_lobe, frontal_cortex, parietal_lobe, temporal_lobe, decidua, vena_cava, muscle, platelets	ALT_ACCEPTOR, ALT_DONOR, coding, INTERNAL, intronic	Jeck2013, Maass2017, Memczak2013, Rybak2015	4.87146	29.2722	1	1	8.39113	3.51967	0	324.262
chr10:81564240-81568588:-	chr10:81564240-81568588:-	NUTM2B-AS1	CIRCexplorer2	201	3	4348	chr10:81526080-81564240|chr10:81568588-81574368	ENSG00000225484.6_4	ENST00000601369.5_1	NA	NA	NA	NA	4.87146	29.2722	1	1	8.39113	3.51967	0	324.262
hsa_circ_0094301	chr10:86223688-86237420:+	FAM190B	circBase	261	3	13732	chr10:86198463-86223688|chr10:86237420-86273204	ENSG00000107771.15_3	ENST00000372088.6_1	NM_018999	diencephalon, cerebellum, occipital_lobe, frontal_cortex, parietal_lobe, temporal_lobe	ANNOTATED, CDS, coding, INTERNAL, OVCODE, OVEXON	Rybak2015	4.87146	29.2722	1	1	8.39113	3.51967	0	324.262
hsa_circ_0005898	chr10:95140975-95148911:-	MYOF	circBase	420	3	7936	chr10:95139744-95140975|chr10:95148911-95155898	ENSG00000138119.16_2	ENST00000358334.9_1	NM_013451	Hs68_RNase, Hs68_control, Nhek, Hepg2, Helas3, Bj, Ag04450, A549, Mcf7, diencephalon, decidua, HUAEC	ANNOTATED, CDS, coding, INTERNAL, OVCODE, OVEXON	Jeck2013, Maass2017, Rybak2015, Salzman2013	4.87146	29.2722	1	1	8.39113	3.51967	0	324.262
hsa_circ_0008074	chr11:102076623-102098312:+	YAP1	circBase	426	3	21689	chr11:102033302-102076623|chr11:102098312-102100432	ENSG00000137693.13_3	ENST00000526343.5_1	NM_001130145	Hs68_RNase, Hs68_control, H1hesc	ANNOTATED, CDS, coding, INTERNAL, OVCODE, OVEXON	Jeck2013, Salzman2013	4.87146	29.2722	1	1	8.39113	3.51967	0	324.262
hsa_circ_0021461	chr11:18528403-18531212:-	TSG101	circBase	191	2	2809	chr11:18524124-18528403|chr11:18531212-18536224	ENSG00000074319.12_3	ENST00000536719.5_1	NM_006292	K562, Hepg2, Helas3, H1hesc, Gm12878, Bj, A549, Nhek, Nhlf, Sknshra	ANNOTATED, CDS, coding, INTERNAL, OVCODE, OVEXON	Salzman2013	4.87146	29.2722	1	1	8.39113	3.51967	0	324.262
hsa_circ_0000298	chr11:47187818-47189802:-	ARFGAP2	circBase	604	5	1984	chr11:47187053-47187818|chr11:47189802-47192976	ENSG00000149182.14_3	ENST00000426335.6_1	NM_032389	cd_19, K562, H1hesc, Gm12878, A549, diencephalon, cerebellum, occipital_lobe, frontal_cortex, parietal_lobe, temporal_lobe	ANNOTATED, CDS, coding, INTERNAL	Memczak2013, Rybak2015, Salzman2013	4.87146	29.2722	1	1	8.39113	3.51967	0	324.262
chr11:63961950-63965446:+	chr11:63961950-63965446:+	STIP1	CIRCexplorer2	662	5	3496	chr11:63961802-63961950|chr11:63965446-63967411	ENSG00000168439.16_2	ENST00000358794.9_1	NA	NA	NA	NA	4.87146	29.2722	1	1	8.39113	3.51967	0	324.262
chr11:66529549-66555740:+	chr11:66529549-66555740:+	C11orf80	CIRCexplorer2	482	2	26191	chr11:66526567-66529549|chr11:66555740-66563751	ENSG00000173715.15_4	ENST00000527368.5_1	NA	NA	NA	NA	4.87146	29.2722	1	1	8.39113	3.51967	0	324.262
hsa_circ_0005918	chr11:72695132-72700142:-	FCHSD2	circBase	318	3	5010	chr11:72632995-72695132|chr11:72700142-72712034	ENSG00000137478.14_3	ENST00000311172.11_1	NM_014824	Hs68_RNase, Hs68_control, K562, Huvec, Helas3, Gm12878, Bj, Ag04450, diencephalon, cerebellum, Sy5y_exp1_D0, occipital_lobe, frontal_cortex, Sy5y_exp1_D2, parietal_lobe, temporal_lobe, SY5Y_exp2_D4, WAS2, ada_scid, adipose, vena_cava, platelets	ANNOTATED, CDS, coding, INTERNAL, OVCODE, OVEXON	Jeck2013, Maass2017, Rybak2015, Salzman2013	4.87146	29.2722	1	1	8.39113	3.51967	0	324.262
hsa_circ_0003206	chr11:74521228-74528759:+	RNF169	circBase	266	2	7531	chr11:74500744-74521228|chr11:74528759-74545720	ENSG00000166439.5_3	ENST00000299563.4_1	NM_001098638	Hs68_RNase, Hs68_control, diencephalon, cerebellum, Sy5y_exp1_D0, occipital_lobe, frontal_cortex, parietal_lobe, temporal_lobe	ANNOTATED, CDS, coding, INTERNAL, OVCODE, OVEXON	Jeck2013, Rybak2015	4.87146	29.2722	1	1	8.39113	3.51967	0	324.262
hsa_circ_0007583	chr11:76207258-76239510:+	C11orf30	circBase	1086	6	32252	chr11:76183884-76207258|chr11:76239510-76246938	ENSG00000158636.16_4	ENST00000334736.7_1	NM_020193	Hs68_RNase, Hs68_control, diencephalon, cerebellum, occipital_lobe, frontal_cortex, parietal_lobe, temporal_lobe	ANNOTATED, CDS, coding, INTERNAL, OVCODE, OVEXON	Jeck2013, Rybak2015	4.87146	29.2722	1	1	8.39113	3.51967	0	324.262
hsa_circ_0096644	chr11:85685750-85726006:-	PICALM	circBase	1366	15	40256	chr11:85670103-85685750|chr11:85726006-85733409	ENSG00000073921.17_3	ENST00000532317.5_1	NM_007166	occipital_lobe	ANNOTATED, CDS, coding, INTERNAL, OVCODE, OVERLAPTX, OVEXON	Rybak2015	4.87146	29.2722	1	1	8.39113	3.51967	0	324.262
hsa_circ_0096775	chr11:93429485-93433352:+	KIAA1731	circBase	3603	2	3867	chr11:93428800-93429485|chr11:93433352-93435625	ENSG00000166004.14_4	ENST00000325212.10_3	ENST00000325212.6	diencephalon, Sy5y_exp1_D4, cerebellum, occipital_lobe, frontal_cortex, parietal_lobe, temporal_lobe	ANNOTATED, CDS, coding, INTERNAL, OVCODE, OVEXON	Rybak2015	4.87146	29.2722	1	1	8.39113	3.51967	0	324.262
hsa_circ_0003251	chr12:1003727-1006847:+	WNK1	circBase	939	3	3120	chr12:999676-1003727|chr12:1006847-1009641	ENSG00000060237.16_3	ENST00000535572.5_1	NM_001184985	Hs68_RNase, Hs68_control, diencephalon, cerebellum, occipital_lobe, frontal_cortex, parietal_lobe, temporal_lobe	ANNOTATED, CDS, coding, INTERNAL, OVCODE, OVEXON	Jeck2013, Rybak2015	4.87146	29.2722	1	1	8.39113	3.51967	0	324.262
hsa_circ_0027902	chr12:101790176-101799759:-	ARL1	circBase	511	4	9583	chr12:101789448-101790176|chr12:101799759-101801419	ENSG00000120805.13_3	ENST00000261636.12_1	NM_001177	K562, Hepg2, Bj, Ag04450, Sknshra	ANNOTATED, CDS, coding, INTERNAL, OVCODE, OVEXON	Salzman2013	4.87146	29.2722	1	1	8.39113	3.51967	0	324.262
hsa_circ_0097036	chr12:102147149-102153921:-	GNPTAB	circBase	467	4	6772	chr12:102142969-102147149|chr12:102153921-102154904	ENSG00000111670.14_3	ENST00000299314.11_1	ENST00000299314.7	diencephalon, occipital_lobe, frontal_cortex, parietal_lobe, temporal_lobe	ANNOTATED, CDS, coding, INTERNAL, OVCODE, OVEXON	Rybak2015	4.87146	29.2722	1	1	8.39113	3.51967	0	324.262
chr12:104283178-104287174:-	chr12:104283178-104287174:-	TTC41P	CIRCexplorer2	676	2	3996	chr12:104277592-104283178|chr12:104287174-104290748	ENSG00000214198.8_3	ENST00000551270.1_1	NA	NA	NA	NA	4.87146	29.2722	1	1	8.39113	3.51967	0	324.262
chr12:104682708-104733051:+	chr12:104682708-104733051:+	TXNRD1	CIRCexplorer2	1577	13	50343	chr12:104651857-104682708|chr12:104733051-104742130	ENSG00000198431.15_3	ENST00000525566.5_2	NA	NA	NA	NA	4.87146	29.2722	1	1	8.39113	3.51967	0	324.262
hsa_circ_0009063	chr12:105385489-105389804:+	C12orf45	circBase	464	3	4315	chr12:105382031-105385489|chr12:105389804-105441230	ENSG00000151131.10_3	ENST00000637147.1_1	NM_152318	Hs68_RNase, Hs68_control, diencephalon, occipital_lobe, frontal_cortex, temporal_lobe, platelets	ALT_DONOR, CDS, coding, downstream_end, OVCODE, OVEXON, UTR3	Jeck2013, Maass2017, Rybak2015	4.87146	29.2722	1	1	8.39113	3.51967	0	324.262
hsa_circ_0028160	chr12:110426767-110429565:-	GIT2	circBase	353	3	2798	chr12:110421499-110426767|chr12:110429565-110433977	ENSG00000139436.20_3	ENST00000355312.7_1	NM_057169	Ag04450, A549, diencephalon, cerebellum, occipital_lobe, frontal_cortex, parietal_lobe, temporal_lobe	ANNOTATED, CDS, coding, INTERNAL, OVCODE, OVEXON	Rybak2015, Salzman2013	4.87146	29.2722	1	1	8.39113	3.51967	0	324.262
hsa_circ_0097256	chr12:110570351-110581350:+	IFT81	circBase	516	5	10999	chr12:110566935-110570351|chr12:110581350-110584757	ENSG00000122970.15_2	ENST00000361948.8_1	NM_014055	frontal_cortex, temporal_lobe	ANNOTATED, CDS, coding, INTERNAL, OVCODE, OVERLAPTX, OVEXON	Rybak2015	4.87146	29.2722	1	1	8.39113	3.51967	0	324.262
hsa_circ_0000438	chr12:111951160-111957880:-	ATXN2	circBase	770	4	6720	chr12:111948386-111951160|chr12:111957880-111958685	ENSG00000204842.14_4	ENST00000389153.8_1	NM_002973	cd_19, Hs68_RNase, Hs68_control, Bj, A549, diencephalon, occipital_lobe, frontal_cortex, parietal_lobe, temporal_lobe	ANNOTATED, CDS, coding, INTERNAL, OVCODE, OVEXON	Jeck2013, Memczak2013, Rybak2015, Salzman2013	4.87146	29.2722	1	1	8.39113	3.51967	0	324.262
hsa_circ_0004479	chr12:121220457-121229360:-	SPPL3	circBase	401	4	8903	chr12:121206862-121220457|chr12:121229360-121248611	ENSG00000157837.15_3	ENST00000353487.6_1	NM_139015	Hs68_RNase, Hs68_control, Nhek, K562, Huvec, Hepg2, Helas3, H1hesc, Gm12878, Bj, Ag04450, A549, Sknshra, diencephalon, cerebellum, Sy5y_exp1_D0, occipital_lobe, frontal_cortex, Sy5y_exp1_D2, parietal_lobe, temporal_lobe, WAS2, platelets	ANNOTATED, CDS, coding, INTERNAL, OVCODE, OVEXON	Jeck2013, Maass2017, Rybak2015, Salzman2013	4.87146	29.2722	1	1	8.39113	3.51967	0	324.262
hsa_circ_0000450	chr12:122218777-122219098:-	RHOF	circBase	245	2	321	chr12:122217568-122218777|chr12:122219098-122231057	ENSG00000139725.7_3	ENST00000267205.6_1	NM_019034	cd_19, diencephalon, cerebellum, occipital_lobe, frontal_cortex, parietal_lobe, temporal_lobe, platelets	ANNOTATED, CDS, coding, INTERNAL	Maass2017, Memczak2013, Rybak2015	4.87146	29.2722	1	1	8.39113	3.51967	0	324.262
hsa_circ_0097597	chr12:122773035-122801402:-	CLIP1	circBase	281	3	28367	chr12:122763692-122773035|chr12:122801402-122803778	ENSG00000130779.19_3	ENST00000361654.8_3	NM_001247997	diencephalon, cerebellum, occipital_lobe, frontal_cortex, parietal_lobe	ANNOTATED, CDS, coding, INTERNAL, OVCODE, OVEXON	Rybak2015	4.87146	29.2722	1	1	8.39113	3.51967	0	324.262
hsa_circ_0097603	chr12:122801295-122803895:-	CLIP1	circBase	224	2	2600	chr12:122794429-122801295|chr12:122803895-122812493	ENSG00000130779.19_3	ENST00000361654.8_3	NM_001247997	diencephalon, cerebellum, occipital_lobe, frontal_cortex, parietal_lobe, temporal_lobe	ANNOTATED, CDS, coding, INTERNAL, OVCODE, OVEXON	Rybak2015	4.87146	29.2722	1	1	8.39113	3.51967	0	324.262
chr12:123028705-123036243:+	chr12:123028705-123036243:+	KNTC1	CIRCexplorer2	714	9	7538	chr12:123028181-123028705|chr12:123036243-123041930	ENSG00000184445.11_3	ENST00000333479.11_1	NA	NA	NA	NA	4.87146	29.2722	1	1	8.39113	3.51967	0	324.262
hsa_circ_0029463	chr12:132489621-132491422:+	EP400	circBase	477	3	1801	chr12:132479501-132489621|chr12:132491422-132496042	ENSG00000183495.13_2	ENST00000389561.6_1	NM_015409	K562, Hsmm, H1hesc, Gm12878, Bj, Mcf7, temporal_lobe	ANNOTATED, CDS, coding, INTERNAL, OVCODE, OVEXON	Rybak2015, Salzman2013	4.87146	29.2722	1	1	8.39113	3.51967	0	324.262
hsa_circ_0025538	chr12:16042861-16048430:+	STRAP	circBase	390	4	5569	chr12:16035753-16042861|chr12:16048430-16050815	ENSG00000023734.10_3	ENST00000541731.1_1	NM_007178	Sknshra	ANNOTATED, CDS, coding, INTERNAL, OVCODE, OVEXON	Salzman2013	4.87146	29.2722	1	1	8.39113	3.51967	0	324.262
hsa_circ_0025546	chr12:19406873-19436679:+	PLEKHA5	circBase	1552	9	29806	chr12:19285384-19406873|chr12:19436679-19440406	ENSG00000052126.14_3	ENST00000429027.6_1	NM_001143821	Nhek, frontal_cortex	ANNOTATED, CDS, coding, INTERNAL, OVCODE, OVEXON	Rybak2015, Salzman2013	4.87146	29.2722	1	1	8.39113	3.51967	0	324.262
hsa_circ_0025557	chr12:19626181-19667718:+	AEBP2	circBase	602	5	41537	chr12:19615651-19626181|chr12:19667718-19671020	ENSG00000139154.14_4	ENST00000541908.5_3	NM_153207	K562, Gm12878, diencephalon, cerebellum, occipital_lobe, frontal_cortex, parietal_lobe, temporal_lobe	ANNOTATED, CDS, coding, INTERNAL, OVCODE, OVERLAPTX, OVEXON	Rybak2015, Salzman2013	4.87146	29.2722	1	1	8.39113	3.51967	0	324.262
hsa_circ_0098438	chr12:32871576-32875567:+	DNM1L	circBase	460	3	3991	chr12:32866305-32871576|chr12:32875567-32883947	ENSG00000087470.17_2	ENST00000452533.6_1	NM_012062	diencephalon, cerebellum, occipital_lobe, frontal_cortex, parietal_lobe, temporal_lobe	ANNOTATED, CDS, coding, INTERNAL, OVCODE, OVERLAPTX, OVEXON	Rybak2015	4.87146	29.2722	1	1	8.39113	3.51967	0	324.262
chr12:39698622-39735926:-	chr12:39698622-39735926:-	KIF21A	CIRCexplorer2	2851	23	37304	chr12:39696937-39698622|chr12:39735926-39745578	ENSG00000139116.18_3	ENST00000636569.1_1	NA	NA	NA	NA	4.87146	29.2722	1	1	8.39113	3.51967	0	324.262
hsa_circ_0098715	chr12:50824277-50834332:+	LARP4	circBase	428	4	10055	chr12:50822873-50824277|chr12:50834332-50835372	ENSG00000161813.21_3	ENST00000293618.12_1	NM_052879	diencephalon, cerebellum, occipital_lobe, parietal_lobe	ANNOTATED, CDS, coding, INTERNAL, OVCODE, OVERLAPTX, OVEXON	Rybak2015	4.87146	29.2722	1	1	8.39113	3.51967	0	324.262
chr12:6463603-6471407:-	chr12:6463603-6471407:-	SCNN1A	CIRCexplorer2	676	5	7804	chr12:6458571-6463603|chr12:6471407-6472608	ENSG00000111319.12_3	ENST00000360168.7_1	NA	NA	NA	NA	4.87146	29.2722	1	1	8.39113	3.51967	0	324.262
chr12:64853968-64879797:+	chr12:64853968-64879797:+	TBK1	CIRCexplorer2	1253	9	25829	chr12:64849737-64853968|chr12:64879797-64882266	ENSG00000183735.9_3	ENST00000331710.9_1	NA	NA	NA	NA	4.87146	29.2722	1	1	8.39113	3.51967	0	324.262
hsa_circ_0099708	chr13:100191699-100196249:+	TM9SF2	circBase	434	4	4550	chr13:100190117-100191699|chr13:100196249-100199238	ENSG00000125304.8_2	ENST00000376387.4_1	ENST00000376387.4	diencephalon, cerebellum, occipital_lobe, frontal_cortex, parietal_lobe, temporal_lobe	ANNOTATED, CDS, coding, INTERNAL, OVCODE, OVERLAPTX, OVEXON	Rybak2015	4.87146	29.2722	1	1	8.39113	3.51967	0	324.262
chr13:115002119-115028489:+	chr13:115002119-115028489:+	CDC16	CIRCexplorer2	1464	15	26370	chr13:115000607-115002119|chr13:115028489-115030624	ENSG00000130177.14_2	ENST00000360383.7_2	NA	NA	NA	NA	4.87146	29.2722	1	1	8.39113	3.51967	0	324.262
chr13:28124469-28155940:-	chr13:28124469-28155940:-	LNX2	CIRCexplorer2	2037	8	31471	chr13:28122607-28124469|chr13:28155940-28194511	ENSG00000139517.7_2	ENST00000316334.4_1	NA	NA	NA	NA	4.87146	29.2722	1	1	8.39113	3.51967	0	324.262
hsa_circ_0029853	chr13:28830428-28855516:+	PAN3	circBase	1384	11	25088	chr13:28794515-28830428|chr13:28855516-28862120	ENSG00000152520.13_3	ENST00000380958.7_1	NM_175854	Nhek, K562, Helas3, Gm12878, Bj, Mcf7, diencephalon, cerebellum, occipital_lobe, frontal_cortex, parietal_lobe, temporal_lobe	ANNOTATED, CDS, coding, INTERNAL, OVCODE, OVEXON	Rybak2015, Salzman2013	4.87146	29.2722	1	1	8.39113	3.51967	0	324.262
hsa_circ_0029855	chr13:28834583-28835595:+	PAN3	circBase	163	2	1012	chr13:28830676-28834583|chr13:28835595-28840851	ENSG00000152520.13_3	ENST00000503791.5_1	NM_175854	Nhek, K562, Huvec, Hepg2, Helas3, H1hesc, Gm12878, Bj, Ag04450, A549, Sknshra, diencephalon, cerebellum, occipital_lobe, frontal_cortex, parietal_lobe, temporal_lobe, platelets	ANNOTATED, CDS, coding, INTERNAL, OVCODE, OVEXON	Maass2017, Rybak2015, Salzman2013	4.87146	29.2722	1	1	8.39113	3.51967	0	324.262
chr13:35624405-35672542:+	chr13:35624405-35672542:+	NBEA	CIRCexplorer2	835	6	48137	chr13:35622821-35624405|chr13:35672542-35683426	ENSG00000172915.18_3	ENST00000400445.7_1	NA	NA	NA	NA	4.87146	29.2722	1	1	8.39113	3.51967	0	324.262
hsa_circ_0100445	chr13:41410732-41429951:-	LOC100616668	circBase	230	3	19219	chr13:41400730-41410732|chr13:41429951-41495754	ENSG00000168852.12_2	ENST00000379515.3_1	NR_038258	occipital_lobe, temporal_lobe	ANNOTATED, INTERNAL, ncRNA, OVEXON	Rybak2015	4.87146	29.2722	1	1	8.39113	3.51967	0	324.262
hsa_circ_0030060	chr13:41814396-41835051:-	MTRF1	circBase	878	5	20655	chr13:41808143-41814396|chr13:41835051-41837620	ENSG00000120662.15_3	ENST00000379480.8_1	NM_004294	Helas3, Ag04450, cerebellum, frontal_cortex, parietal_lobe, temporal_lobe	ANNOTATED, CDS, coding, INTERNAL, OVCODE, OVEXON, UTR5	Rybak2015, Salzman2013	4.87146	29.2722	1	1	8.39113	3.51967	0	324.262
hsa_circ_0100514	chr13:42860121-42882745:+	AKAP11	circBase	5372	8	22624	chr13:42846364-42860121|chr13:42882745-42887182	ENSG00000023516.8_2	ENST00000025301.3_1	NM_016248	diencephalon, cerebellum, occipital_lobe, frontal_cortex, parietal_lobe	ANNOTATED, CDS, coding, INTERNAL, OVCODE, OVERLAPTX, OVEXON, UTR5	Rybak2015	4.87146	29.2722	1	1	8.39113	3.51967	0	324.262
hsa_circ_0003401	chr13:46090277-46093229:+	COG3	circBase	345	3	2952	chr13:46085989-46090277|chr13:46093229-46099110	ENSG00000136152.14_2	ENST00000349995.9_1	NM_031431	Hs68_RNase, Hs68_control, K562, H1hesc, Ag04450, A549, diencephalon, cerebellum, occipital_lobe, frontal_cortex, parietal_lobe, temporal_lobe, adipose, platelets	ANNOTATED, CDS, coding, INTERNAL, OVCODE, OVEXON	Jeck2013, Maass2017, Rybak2015, Salzman2013	4.87146	29.2722	1	1	8.39113	3.51967	0	324.262
hsa_circ_0030240	chr13:49580287-49688867:+	FNDC3A	circBase	291	3	108580	chr13:49550313-49580287|chr13:49688867-49705272	ENSG00000102531.16_3	ENST00000492622.6_1	NM_001079673	Bj, Mcf7	ANNOTATED, CDS, coding, INTERNAL, OVCODE, OVEXON, UTR5	Salzman2013	4.87146	29.2722	1	1	8.39113	3.51967	0	324.262
hsa_circ_0005263	chr13:49771012-49772710:+	FNDC3A	circBase	761	4	1698	chr13:49765520-49771012|chr13:49772710-49775935	ENSG00000102531.16_3	ENST00000492622.6_1	NM_001079673	Hs68_RNase, Hs68_control, Nhek, Hepg2, H1hesc, Gm12878, Bj, Ag04450, A549, diencephalon, Sy5y_exp1_D4, cerebellum, Sy5y_exp1_D0, occipital_lobe, frontal_cortex, parietal_lobe, temporal_lobe	ANNOTATED, CDS, coding, INTERNAL, OVCODE, OVEXON	Jeck2013, Rybak2015, Salzman2013	4.87146	29.2722	1	1	8.39113	3.51967	0	324.262
hsa_circ_0100898	chr13:77750631-77754453:-	MYCBP2	circBase	531	3	3822	chr13:77748624-77750631|chr13:77754453-77755835	ENSG00000005810.17_1	ENST00000544440.6_1	NM_015057	frontal_cortex, parietal_lobe, temporal_lobe	ANNOTATED, CDS, coding, INTERNAL, OVCODE, OVEXON	Rybak2015	4.87146	29.2722	1	1	8.39113	3.51967	0	324.262
hsa_circ_0008274	chr13:96485180-96489456:-	UGGT2	circBase	244	2	4276	chr13:96454066-96485180|chr13:96489456-96505796	ENSG00000102595.19_3	ENST00000376747.7_1	NM_020121	Hs68_RNase, Hs68_control, K562, Hepg2, H1hesc, Gm12878, Ag04450, A549, SY5Y_exp2_D0, diencephalon, Sy5y_exp1_D4, cerebellum, Sy5y_exp1_D0, occipital_lobe, frontal_cortex, parietal_lobe, chondrocytes, adipose, platelets	ANNOTATED, CDS, coding, INTERNAL, OVCODE, OVEXON	Jeck2013, Maass2017, Rybak2015, Salzman2013	4.87146	29.2722	1	1	8.39113	3.51967	0	324.262
hsa_circ_0008683	chr14:102486229-102489217:+	DYNC1H1	circBase	294	2	2988	chr14:102484953-102486229|chr14:102489217-102492910	ENSG00000197102.10_2	ENST00000360184.8_1	NM_001376	Hs68_RNase, Hs68_control, diencephalon, cerebellum, occipital_lobe, frontal_cortex, Sy5y_exp1_D2, parietal_lobe, temporal_lobe	ANNOTATED, CDS, coding, INTERNAL, OVCODE, OVEXON	Jeck2013, Rybak2015	4.87146	29.2722	1	1	8.39113	3.51967	0	324.262
hsa_circ_0006592	chr14:102792321-102805560:+	ZNF839	circBase	1639	6	13239	chr14:102784003-102792321|chr14:102805560-102807659	ENSG00000022976.15_3	ENST00000558850.5_1	NM_018335	Hs68_RNase, Hs68_control, Nhek, K562, H1hesc, A549, Sknshra	ANNOTATED, CDS, coding, INTERNAL, OVCODE, OVEXON	Jeck2013, Salzman2013	4.87146	29.2722	1	1	8.39113	3.51967	0	324.262
chr14:104128452-104129258:+	chr14:104128452-104129258:+	KLC1	CIRCexplorer2	299	2	806	chr14:104124113-104128452|chr14:104129258-104135847	ENSG00000126214.21_3	ENST00000445352.8_1	NA	NA	NA	NA	4.87146	29.2722	1	1	8.39113	3.51967	0	324.262
chr14:31774110-31778388:-	chr14:31774110-31778388:-	HEATR5A	CIRCexplorer2	798	4	4278	chr14:31771725-31774110|chr14:31778388-31782173	ENSG00000129493.14_3	ENST00000543095.6_2	NA	NA	NA	NA	4.87146	29.2722	1	1	8.39113	3.51967	0	324.262
hsa_circ_0004904	chr14:50136241-50141145:-	POLE2	circBase	247	3	4904	chr14:50133131-50136241|chr14:50141145-50146442	ENSG00000100479.12_2	ENST00000216367.9_1	NM_002692	Hs68_RNase, Hs68_control, Nhek, K562, Helas3, H1hesc, Gm12878, Ag04450, A549, Sknshra, Mcf7, diencephalon, Sy5y_exp1_D4, cerebellum, Sy5y_exp1_D0, occipital_lobe, frontal_cortex, Sy5y_exp1_D2, parietal_lobe, temporal_lobe, platelets	ANNOTATED, CDS, coding, INTERNAL, OVCODE, OVEXON	Jeck2013, Maass2017, Rybak2015, Salzman2013	4.87146	29.2722	1	1	8.39113	3.51967	0	324.262
chr14:56122759-56122850:+	chr14:56122759-56122850:+	KTN1	CIRCexplorer2	91	1	91	chr14:56120314-56122759|chr14:56122850-56125263	ENSG00000126777.17_4	ENST00000438792.6_1	NA	NA	NA	NA	4.87146	29.2722	1	1	8.39113	3.51967	0	324.262
chr14:64879189-64909120:+	chr14:64879189-64909120:+	MTHFD1	CIRCexplorer2	1950	18	29931	chr14:64877867-64879189|chr14:64909120-64911410	ENSG00000100714.15_3	ENST00000545908.5_2	NA	NA	NA	NA	4.87146	29.2722	1	1	8.39113	3.51967	0	324.262
hsa_circ_0102496	chr14:69908548-69908983:+	SLC39A9	circBase	339	2	435	chr14:69890919-69908548|chr14:69908983-69919957	ENSG00000029364.11_2	ENST00000556125.5_1	NM_001252152	frontal_cortex, parietal_lobe	ANNOTATED, CDS, coding, INTERNAL, OVCODE, OVEXON, UTR5	Rybak2015	4.87146	29.2722	1	1	8.39113	3.51967	0	324.262
hsa_circ_0032649	chr14:75513078-75516421:-	MLH3	circBase	3343	1	3343	chr14:75509180-75513078|chr14:75516421-75518082	ENSG00000119684.15_3	ENST00000355774.6_2	NM_001040108	Nhek, K562, Huvec, Hepg2, Helas3, H1hesc, Gm12878, Bj, Ag04450, A549, Sknshra, SY5Y_exp2_D0, diencephalon, Sy5y_exp1_D4, cerebellum, occipital_lobe, frontal_cortex, Sy5y_exp1_D2, parietal_lobe, SY5Y_exp2_D8, temporal_lobe, cortex, adipose, VSMC, vena_cava, HUAEC	ANNOTATED, CDS, coding, INTERNAL, OVCODE, OVEXON, UTR5	Maass2017, Rybak2015, Salzman2013	4.87146	29.2722	1	1	8.39113	3.51967	0	324.262
hsa_circ_0005212	chr14:76633005-76644385:+	C14orf118	circBase	445	5	11380	chr14:76621368-76633005|chr14:76644385-76647106	ENSG00000089916.17_4	ENST00000261530.11_1	NM_017926	Hs68_RNase, Hs68_control, occipital_lobe, frontal_cortex	ANNOTATED, CDS, coding, INTERNAL, OVCODE, OVEXON	Jeck2013, Rybak2015	4.87146	29.2722	1	1	8.39113	3.51967	0	324.262
hsa_circ_0102766	chr14:88883054-88904247:+	SPATA7	circBase	1043	8	21193	chr14:88862547-88883054|chr14:88904247-88904670	ENSG00000042317.16_3	ENST00000045347.11_1	ENST00000045347.7	diencephalon, cerebellum, occipital_lobe, frontal_cortex, parietal_lobe, temporal_lobe	ANNOTATED, CDS, coding, INTERNAL, OVCODE, OVEXON	Rybak2015	4.87146	29.2722	1	1	8.39113	3.51967	0	324.262
hsa_circ_0102910	chr14:92480558-92499597:-	TRIP11	circBase	1047	6	19039	chr14:92478139-92480558|chr14:92499597-92505890	ENSG00000100815.12_4	ENST00000267622.8_3	ENST00000267622.4	cerebellum, occipital_lobe, frontal_cortex, parietal_lobe, temporal_lobe	ANNOTATED, CDS, coding, INTERNAL, OVCODE, OVEXON	Rybak2015	4.87146	29.2722	1	1	8.39113	3.51967	0	324.262
hsa_circ_0006525	chr15:41361767-41366763:-	INO80	circBase	651	5	4996	chr15:41352124-41361767|chr15:41366763-41371898	ENSG00000128908.15_3	ENST00000361937.7_1	NM_017553	Hs68_RNase, Hs68_control, Bj, diencephalon, cerebellum, occipital_lobe, frontal_cortex, parietal_lobe, temporal_lobe	ANNOTATED, CDS, coding, INTERNAL, OVCODE, OVEXON	Jeck2013, Rybak2015, Salzman2013	4.87146	29.2722	1	1	8.39113	3.51967	0	324.262
hsa_circ_0103570	chr15:43443987-43452992:+	TMEM62	circBase	430	3	9005	chr15:43441349-43443987|chr15:43452992-43461790	ENSG00000137842.6_3	ENST00000260403.6_1	ENST00000260403.2	diencephalon, cerebellum, temporal_lobe	ANNOTATED, CDS, coding, INTERNAL, OVCODE, OVEXON	Rybak2015	4.87146	29.2722	1	1	8.39113	3.51967	0	324.262
hsa_circ_0035058	chr15:44776421-44792011:+	CTDSPL2	circBase	783	6	15590	chr15:44751398-44776421|chr15:44792011-44806795	ENSG00000137770.13_2	ENST00000260327.8_1	NM_016396	K562, Hepg2, H1hesc, occipital_lobe	ANNOTATED, CDS, coding, INTERNAL, OVCODE, OVERLAPTX, OVEXON	Rybak2015, Salzman2013	4.87146	29.2722	1	1	8.39113	3.51967	0	324.262
chr15:50741596-50754519:+	chr15:50741596-50754519:+	USP8	CIRCexplorer2	292	3	12923	chr15:50733690-50741596|chr15:50754519-50757243	ENSG00000138592.13_3	ENST00000307179.8_1	NA	NA	NA	NA	4.87146	29.2722	1	1	8.39113	3.51967	0	324.262
hsa_circ_0035474	chr15:59323002-59368414:+	RNF111	circBase	1967	6	45412	chr15:59280267-59323002|chr15:59368414-59373134	ENSG00000157450.15_3	ENST00000348370.8_1	NM_017610	Helas3, Bj, A549	ANNOTATED, CDS, coding, INTERNAL, OVCODE, OVEXON, UTR5	Salzman2013	4.87146	29.2722	1	1	8.39113	3.51967	0	324.262
chr15:59450485-59510286:-	chr15:59450485-59510286:-	MYO1E	CIRCexplorer2	1968	16	59801	chr15:59445990-59450485|chr15:59510286-59515257	ENSG00000157483.8_3	ENST00000288235.8_1	NA	NA	NA	NA	4.87146	29.2722	1	1	8.39113	3.51967	0	324.262
hsa_circ_0036232	chr15:72855734-72864506:+	ARIH1	circBase	411	5	8772	chr15:72853890-72855734|chr15:72864506-72873071	ENSG00000166233.14_3	ENST00000379887.8_2	NM_005744	K562, Hepg2, Helas3, Gm12878, Bj, Ag04450, A549, Sknshra, diencephalon, cerebellum, occipital_lobe, frontal_cortex, parietal_lobe, temporal_lobe	ANNOTATED, CDS, coding, INTERNAL, OVCODE, OVEXON	Rybak2015, Salzman2013	4.87146	29.2722	1	1	8.39113	3.51967	0	324.262
chr15:75699395-75706652:-	chr15:75699395-75706652:-	SIN3A	CIRCexplorer2	1041	6	7257	chr15:75694311-75699395|chr15:75706652-75714987	ENSG00000169375.15_3	ENST00000394947.7_1	NA	NA	NA	NA	4.87146	29.2722	1	1	8.39113	3.51967	0	324.262
hsa_circ_0036768	chr15:90763024-90764997:+	SEMA4B	circBase	477	4	1973	chr15:90761061-90763024|chr15:90764997-90766790	ENSG00000185033.14_3	ENST00000332496.10_1	NM_020210	Nhek, K562, Helas3, H1hesc, Gm12878, Bj, Ag04450, A549, Sknshra, diencephalon, cerebellum, occipital_lobe, frontal_cortex, parietal_lobe, temporal_lobe	ANNOTATED, CDS, coding, INTERNAL, OVCODE, OVEXON	Rybak2015, Salzman2013	4.87146	29.2722	1	1	8.39113	3.51967	0	324.262
hsa_circ_0006979	chr16:11940357-11941663:-	RSL1D1	circBase	390	3	1306	chr16:11935857-11940357|chr16:11941663-11944135	ENSG00000171490.12_4	ENST00000571133.5_1	NM_015659	Hs68_RNase, Hs68_control, Nhek, K562, Hepg2, H1hesc, Gm12878, Ag04450, Sknshra, Mcf7, diencephalon, cerebellum, Sy5y_exp1_D0, occipital_lobe, frontal_cortex, parietal_lobe, temporal_lobe, SY5Y_exp2_D4, adipose, LCL, platelets	ANNOTATED, CDS, coding, INTERNAL, OVCODE, OVEXON	Jeck2013, Maass2017, Rybak2015, Salzman2013	4.87146	29.2722	1	1	8.39113	3.51967	0	324.262
hsa_circ_0005690	chr16:21973780-21987564:+	UQCRC2	circBase	792	8	13784	chr16:21969920-21973780|chr16:21987564-21991867	ENSG00000140740.10_2	ENST00000268379.8_1	NM_003366	Hs68_RNase, Hs68_control, diencephalon, cerebellum, Sy5y_exp1_D0, occipital_lobe, frontal_cortex, parietal_lobe, temporal_lobe	ANNOTATED, CDS, coding, INTERNAL, OVCODE, OVEXON	Jeck2013, Rybak2015	4.87146	29.2722	1	1	8.39113	3.51967	0	324.262
hsa_circ_0003864	chr16:29845053-29847119:+	MVP	circBase	351	3	2066	chr16:29842394-29845053|chr16:29847119-29848042	ENSG00000013364.18_3	ENST00000395353.5_1	NM_017458	Hs68_RNase, Hs68_control, Ag04450	ANNOTATED, CDS, coding, INTERNAL, OVCODE, OVEXON	Jeck2013, Salzman2013	4.87146	29.2722	1	1	8.39113	3.51967	0	324.262
hsa_circ_0039403	chr16:53913755-53968021:+	FTO	circBase	389	3	54266	chr16:53907777-53913755|chr16:53968021-54042339	ENSG00000140718.20_3	ENST00000636491.1_1	NM_001080432	Ag04450, diencephalon, occipital_lobe, frontal_cortex, parietal_lobe, temporal_lobe	ANNOTATED, CDS, coding, INTERNAL, OVCODE, OVERLAPTX, OVEXON	Rybak2015, Salzman2013	4.87146	29.2722	1	1	8.39113	3.51967	0	324.262
hsa_circ_0040077	chr16:69687138-69729282:+	NFAT5	circBase	3846	10	42144	chr16:69681489-69687138|chr16:69729282-69730262	ENSG00000102908.20_3	ENST00000426654.6_1	NM_138714	K562, A549, diencephalon, parietal_lobe, vena_cava	ANNOTATED, CDS, coding, INTERNAL, OVCODE, OVEXON, UTR3	Maass2017, Rybak2015, Salzman2013	4.87146	29.2722	1	1	8.39113	3.51967	0	324.262
hsa_circ_0007963	chr16:72991325-72994093:-	ZFHX3	circBase	2768	1	2768	chr16:72984864-72991325|chr16:72994093-73081650	ENSG00000140836.15_4	ENST00000268489.9_1	NM_006885	Hs68_RNase, Hs68_control, diencephalon, Sy5y_exp1_D4, Sy5y_exp1_D2	ANNOTATED, CDS, coding, INTERNAL, OVCODE, OVEXON, UTR5	Jeck2013, Rybak2015	4.87146	29.2722	1	1	8.39113	3.51967	0	324.262
chr17:15562115-15581035:-	chr17:15562115-15581035:-	TRIM16	CIRCexplorer2	327	3	18920	chr17:15557748-15562115|chr17:15581035-15584178	ENSG00000221926.11_4	ENST00000494759.1_3	NA	NA	NA	NA	4.87146	29.2722	1	1	8.39113	3.51967	0	324.262
chr17:16040624-16052831:-	chr17:16040624-16052831:-	NCOR1	CIRCexplorer2	667	6	12207	chr17:16029520-16040624|chr17:16052831-16055259	ENSG00000141027.20_3	ENST00000268712.7_1	NA	NA	NA	NA	4.87146	29.2722	1	1	8.39113	3.51967	0	324.262
hsa_circ_0002876	chr17:19213197-19232960:+	EPN2	circBase	645	5	19763	chr17:19189103-19213197|chr17:19232960-19235165	ENSG00000072134.15_3	ENST00000314728.9_1	NM_014964	Hs68_RNase, Hs68_control, Helas3, H1hesc, Bj, A549, Sknshra, diencephalon, cerebellum, Sy5y_exp1_D0, occipital_lobe, frontal_cortex, Sy5y_exp1_D2, parietal_lobe, temporal_lobe, WAS2	ANNOTATED, CDS, coding, INTERNAL, OVCODE, OVEXON	Jeck2013, Maass2017, Rybak2015, Salzman2013	4.87146	29.2722	1	1	8.39113	3.51967	0	324.262
hsa_circ_0000754	chr17:28011580-28030080:-	SSH2	circBase	291	3	18500	chr17:28004759-28011580|chr17:28030080-28120911	ENSG00000141298.17_3	ENST00000269033.7_1	NM_033389	cd_19, Hs68_RNase, Hs68_control, Nhek, K562, Huvec, Helas3, Gm12878, Ag04450, A549, Sknshra, SY5Y_exp2_D0, diencephalon, Sy5y_exp1_D4, cerebellum, Sy5y_exp1_D0, occipital_lobe, frontal_cortex, Sy5y_exp1_D2, parietal_lobe, temporal_lobe, WAS2, adipose, LCL, platelets	ANNOTATED, CDS, coding, INTERNAL, OVCODE, OVEXON	Jeck2013, Maass2017, Memczak2013, Rybak2015, Salzman2013	4.87146	29.2722	1	1	8.39113	3.51967	0	324.262
chr17:45209622-45249430:-	chr17:45209622-45249430:-	CDC27	CIRCexplorer2	1928	13	39808	chr17:45206887-45209622|chr17:45249430-45258927	ENSG00000004897.11_3	ENST00000066544.7_1	NA	NA	NA	NA	4.87146	29.2722	1	1	8.39113	3.51967	0	324.262
chr17:45660107-45669426:+	chr17:45660107-45669426:+	NPEPPS	CIRCexplorer2	825	7	9319	chr17:45656877-45660107|chr17:45669426-45669850	ENSG00000141279.15_4	ENST00000525037.5_1	NA	NA	NA	NA	4.87146	29.2722	1	1	8.39113	3.51967	0	324.262
hsa_circ_0107254	chr17:57322774-57335201:+	GDPD1	circBase	272	3	12427	chr17:57311895-57322774|chr17:57335201-57344401	ENSG00000153982.10_3	ENST00000578026.5_1	NM_182569	diencephalon, occipital_lobe, frontal_cortex, parietal_lobe	ANNOTATED, CDS, coding, INTERNAL, OVCODE, OVEXON	Rybak2015	4.87146	29.2722	1	1	8.39113	3.51967	0	324.262
hsa_circ_0006968	chr17:59853761-59857762:-	BRIP1	circBase	303	2	4001	chr17:59821952-59853761|chr17:59857762-59858200	ENSG00000136492.8_2	ENST00000259008.6_1	NM_032043	Hs68_RNase, Hs68_control, Nhek, K562, Huvec, Hepg2, Helas3, H1hesc, Gm12878, Bj, Ag04450, A549, Sknshra, Mcf7, diencephalon, cerebellum, Sy5y_exp1_D0, occipital_lobe, frontal_cortex, Sy5y_exp1_D2, parietal_lobe, temporal_lobe, SY5Y_exp2_D4, WAS2, ada_scid, platelets	ANNOTATED, CDS, coding, INTERNAL, OVCODE, OVEXON	Jeck2013, Maass2017, Rybak2015, Salzman2013	4.87146	29.2722	1	1	8.39113	3.51967	0	324.262
chr17:6498291-6526891:-	chr17:6498291-6526891:-	KIAA0753	CIRCexplorer2	1615	12	28600	chr17:6493950-6498291|chr17:6526891-6528074	ENSG00000198920.9_3	ENST00000361413.7_1	NA	NA	NA	NA	4.87146	29.2722	1	1	8.39113	3.51967	0	324.262
chr17:65905697-65955991:+	chr17:65905697-65955991:+	BPTF	CIRCexplorer2	5449	15	50294	chr17:65900956-65905697|chr17:65955991-65960327	ENSG00000171634.16_4	ENST00000321892.8_1	NA	NA	NA	NA	4.87146	29.2722	1	1	8.39113	3.51967	0	324.262
hsa_circ_0000798	chr17:65941524-65944422:+	BPTF	circBase	1226	3	2898	chr17:65940488-65941524|chr17:65944422-65955656	ENSG00000171634.16_4	ENST00000321892.8_1	NM_182641	HEK293, cd_19, neutr, K562, Hepg2, Helas3, Gm12878, Bj, Ag04450, A549, Sknshra, SY5Y_exp2_D0, diencephalon, Sy5y_exp1_D4, Sy5y_exp1_D0, frontal_cortex, Sy5y_exp1_D2, SY5Y_exp2_D8, neutophils, platelets	ANNOTATED, CDS, coding, INTERNAL	Maass2017, Memczak2013, Rybak2015, Salzman2013	4.87146	29.2722	1	1	8.39113	3.51967	0	324.262
hsa_circ_0046092	chr17:79027467-79031767:+	BAIAP2	circBase	163	2	4300	chr17:79009108-79027467|chr17:79031767-79058631	ENSG00000175866.15_3	ENST00000321280.11_1	NM_006340	Nhek, K562, Helas3, Ag04450, cerebellum, parietal_lobe	ANNOTATED, CDS, coding, INTERNAL, OVCODE, OVEXON	Rybak2015, Salzman2013	4.87146	29.2722	1	1	8.39113	3.51967	0	324.262
chr17:79634758-79639185:+	chr17:79634758-79639185:+	CCDC137	CIRCexplorer2	526	4	4427	chr17:79633930-79634758|chr17:79639185-79639524	ENSG00000185298.12_2	ENST00000329214.12_1	NA	NA	NA	NA	4.87146	29.2722	1	1	8.39113	3.51967	0	324.262
chr18:12454344-12496101:-	chr18:12454344-12496101:-	SPIRE1	CIRCexplorer2	804	7	41757	chr18:12453137-12454344|chr18:12496101-12506475	ENSG00000134278.15_3	ENST00000409402.8_1	NA	NA	NA	NA	4.87146	29.2722	1	1	8.39113	3.51967	0	324.262
hsa_circ_0107909	chr18:12678107-12695350:-	CEP76	circBase	917	5	17243	chr18:12674752-12678107|chr18:12695350-12697221	ENSG00000101624.10_3	ENST00000590143.5_1	ENST00000262127.2	frontal_cortex	ANNOTATED, CDS, coding, INTERNAL, OVCODE, OVERLAPTX, OVEXON	Rybak2015	4.87146	29.2722	1	1	8.39113	3.51967	0	324.262
chr18:67753848-67836303:-	chr18:67753848-67836303:-	RTTN	CIRCexplorer2	2898	21	82455	chr18:67742777-67753848|chr18:67836303-67843910	ENSG00000176225.13_2	ENST00000640769.1_1	NA	NA	NA	NA	4.87146	29.2722	1	1	8.39113	3.51967	0	324.262
hsa_circ_0004979	chr18:74561481-74563895:+	ZNF236	circBase	308	2	2414	chr18:74534618-74561481|chr18:74563895-74580640	ENSG00000130856.15_2	ENST00000320610.13_1	NM_007345	Hs68_RNase, Hs68_control, Nhek, K562, Huvec, Hepg2, Helas3, H1hesc, Gm12878, Bj, Ag04450, A549, Sknshra, Mcf7, diencephalon, cerebellum, Sy5y_exp1_D0, occipital_lobe, frontal_cortex, parietal_lobe, temporal_lobe, chondrocytes, WAS2, osteocytes, adipose, LCL, platelets	ANNOTATED, CDS, coding, INTERNAL, OVCODE, OVEXON	Jeck2013, Maass2017, Rybak2015, Salzman2013	4.87146	29.2722	1	1	8.39113	3.51967	0	324.262
hsa_circ_0049335	chr19:10906047-10909248:+	DNM2	circBase	294	3	3201	chr19:10904531-10906047|chr19:10909248-10912963	ENSG00000079805.16_4	ENST00000585892.5_3	NM_001005360	K562, Gm12878, Bj, Ag04450, Nhek, Sknshra, Mcf7, diencephalon, cerebellum, occipital_lobe, frontal_cortex, parietal_lobe, temporal_lobe	ANNOTATED, CDS, coding, INTERNAL, OVCODE, OVERLAPTX, OVEXON	Rybak2015, Salzman2013	4.87146	29.2722	1	1	8.39113	3.51967	0	324.262
hsa_circ_0000940	chr19:45766370-45766625:+	MARK4	circBase	103	2	255	chr19:45762447-45766370|chr19:45766625-45767941	ENSG00000007047.14_3	ENST00000587566.5_1	NM_001199867	cd_19, cd_34, K562, Helas3, Gm12878, Bj, Ag04450, A549, Nhek, SY5Y_exp2_D0, diencephalon, cerebellum, occipital_lobe, frontal_cortex, Sy5y_exp1_D2, parietal_lobe, temporal_lobe, SY5Y_exp2_D4, WAS2, MSC_047, fibroblasts, platelets	ANNOTATED, CDS, coding, INTERNAL	Maass2017, Memczak2013, Rybak2015, Salzman2013	4.87146	29.2722	1	1	8.39113	3.51967	0	324.262
chr19:52364156-52364231:-	chr19:52364156-52364231:-	ZNF577	CIRCexplorer2	75	1	75	chr19:52359220-52364156|chr19:52364231-52380534	ENSG00000161551.14_1	ENST00000639703.1_1	NA	NA	NA	NA	4.87146	29.2722	1	1	8.39113	3.51967	0	324.262
hsa_circ_0000881	chr19:5653125-5654467:+	SAFB	circBase	462	4	1342	chr19:5651083-5653125|chr19:5654467-5657251	ENSG00000160633.12_2	ENST00000589863.5_1	NM_002967	cd_19, Hs68_RNase, Hs68_control, Hepg2, Helas3, diencephalon, cerebellum, occipital_lobe, frontal_cortex, parietal_lobe, temporal_lobe	ANNOTATED, CDS, coding, INTERNAL, OVCODE, OVEXON	Jeck2013, Memczak2013, Rybak2015, Salzman2013	4.87146	29.2722	1	1	8.39113	3.51967	0	324.262
hsa_circ_0007073	chr19:58499574-58511264:-	ZNF606	circBase	312	3	11690	chr19:58491647-58499574|chr19:58511264-58512050	ENSG00000166704.11_3	ENST00000341164.8_1	NM_025027	Hs68_RNase, Hs68_control, cerebellum, parietal_lobe	ANNOTATED, CDS, coding, INTERNAL, OVCODE, OVEXON	Jeck2013, Rybak2015	4.87146	29.2722	1	1	8.39113	3.51967	0	324.262
chr2:128772376-128775489:-	chr2:128772376-128775489:-	SAP130	CIRCexplorer2	507	3	3113	chr2:128770728-128772376|chr2:128775489-128783754	ENSG00000136715.17_3	ENST00000357702.9_2	NA	NA	NA	NA	4.87146	29.2722	1	1	8.39113	3.51967	0	324.262
hsa_circ_0052750	chr2:15534350-15557836:-	NBAS	circBase	680	5	23486	chr2:15523441-15534350|chr2:15557836-15564438	ENSG00000151779.12_3	ENST00000281513.9_1	NM_015909	K562, A549, diencephalon, cerebellum, occipital_lobe, frontal_cortex, parietal_lobe, temporal_lobe	ANNOTATED, CDS, coding, INTERNAL, OVCODE, OVEXON	Rybak2015, Salzman2013	4.87146	29.2722	1	1	8.39113	3.51967	0	324.262
hsa_circ_0000978	chr2:15629017-15651474:-	NBAS	circBase	337	3	22457	chr2:15618413-15629017|chr2:15651474-15674666	ENSG00000151779.12_3	ENST00000281513.9_1	NM_015909	cd_19, Hs68_RNase, Hs68_control, Nhek, K562, H1hesc, Ag04450, A549, Sknshra, diencephalon, cerebellum, Sy5y_exp1_D0, occipital_lobe, frontal_cortex, Sy5y_exp1_D2, parietal_lobe, temporal_lobe, SY5Y_exp2_D4, platelets	ANNOTATED, CDS, coding, INTERNAL, OVCODE, OVEXON	Jeck2013, Maass2017, Memczak2013, Rybak2015, Salzman2013	4.87146	29.2722	1	1	8.39113	3.51967	0	324.262
hsa_circ_0057186	chr2:178378546-178388533:+	AGPS	circBase	248	3	9987	chr2:178372759-178378546|chr2:178388533-178402801	ENSG00000018510.13_3	ENST00000264167.8_1	NM_003659	K562, A549, diencephalon, cerebellum, frontal_cortex	ANNOTATED, CDS, coding, INTERNAL, OVCODE, OVEXON	Rybak2015, Salzman2013	4.87146	29.2722	1	1	8.39113	3.51967	0	324.262
chr2:183791543-183888644:-	chr2:183791543-183888644:-	NCKAP1	CIRCexplorer2	3162	29	97101	chr2:183790546-183791543|chr2:183888644-183902719	ENSG00000061676.14_2	ENST00000361354.8_1	NA	NA	NA	NA	4.87146	29.2722	1	1	8.39113	3.51967	0	324.262
chr2:203747433-203748464:-	chr2:203747433-203748464:-	WDR12	CIRCexplorer2	206	2	1031	chr2:203745660-203747433|chr2:203748464-203748920	ENSG00000138442.9_2	ENST00000261015.4_1	NA	NA	NA	NA	4.87146	29.2722	1	1	8.39113	3.51967	0	324.262
hsa_circ_0118825	chr2:204231599-204291992:+	ABI2	circBase	1342	10	60393	chr2:204193354-204231599|None	ENSG00000138443.15_3	ENST00000417864.5_1	ENST00000295851.4	diencephalon, parietal_lobe, temporal_lobe	ALT_DONOR, CDS, coding, INTERNAL, OVCODE, OVERLAPTX, OVEXON	Rybak2015	4.87146	29.2722	1	1	8.39113	3.51967	0	324.262
hsa_circ_0118936	chr2:208589523-208598771:+	CCNYL1	circBase	211	3	9248	chr2:208576840-208589523|chr2:208598771-208602134	ENSG00000163249.11_3	ENST00000392209.7_3	ENST00000295414.3	diencephalon, frontal_cortex	ANNOTATED, CDS, coding, INTERNAL, OVCODE, OVEXON	Rybak2015	4.87146	29.2722	1	1	8.39113	3.51967	0	324.262
hsa_circ_0004920	chr2:209150449-209153542:+	PIKFYVE	circBase	298	2	3093	chr2:209138457-209150449|chr2:209153542-209163364	ENSG00000115020.16_3	ENST00000392202.7_1	NM_015040	Hs68_RNase, Hs68_control, Nhek, K562, Huvec, Hepg2, Helas3, H1hesc, Gm12878, Bj, Ag04450, A549, Nhlf, Mcf7, diencephalon, cerebellum, occipital_lobe, frontal_cortex, Sy5y_exp1_D2, parietal_lobe, temporal_lobe, HUAEC	ANNOTATED, CDS, coding, INTERNAL, OVCODE, OVEXON	Jeck2013, Maass2017, Rybak2015, Salzman2013	4.87146	29.2722	1	1	8.39113	3.51967	0	324.262
hsa_circ_0058800	chr2:236658997-236715975:+	AGAP1	circBase	512	4	56978	chr2:236653483-236658997|chr2:236715975-236761329	ENSG00000157985.18_3	ENST00000409457.5_1	NM_001037131	Nhek, K562, Hepg2, Helas3, H1hesc, Bj, diencephalon, cerebellum, occipital_lobe, parietal_lobe	ANNOTATED, CDS, coding, INTERNAL, OVCODE, OVERLAPTX, OVEXON	Rybak2015, Salzman2013	4.87146	29.2722	1	1	8.39113	3.51967	0	324.262
hsa_circ_0007916	chr2:239093821-239103511:-	ILKAP	circBase	477	5	9690	chr2:239092754-239093821|chr2:239103511-239112139	ENSG00000132323.8_2	ENST00000254654.7_1	NM_030768	Hs68_RNase, Hs68_control, K562, cerebellum	ANNOTATED, CDS, coding, INTERNAL, OVCODE, OVEXON	Jeck2013, Rybak2015, Salzman2013	4.87146	29.2722	1	1	8.39113	3.51967	0	324.262
chr2:242169247-242173378:-	chr2:242169247-242173378:-	HDLBP	CIRCexplorer2	576	4	4131	chr2:242169102-242169247|chr2:242173378-242174535	ENSG00000115677.16_3	ENST00000391975.5_1	NA	NA	NA	NA	4.87146	29.2722	1	1	8.39113	3.51967	0	324.262
hsa_circ_0007917	chr2:32703702-32707650:+	BIRC6	circBase	628	4	3948	chr2:32702651-32703702|chr2:32707650-32710709	ENSG00000115760.13_3	ENST00000421745.6_1	NM_016252	Hs68_RNase, Hs68_control, diencephalon, cerebellum, occipital_lobe, frontal_cortex, parietal_lobe, temporal_lobe	ANNOTATED, CDS, coding, INTERNAL, OVCODE, OVEXON	Jeck2013, Rybak2015	4.87146	29.2722	1	1	8.39113	3.51967	0	324.262
hsa_circ_0053845	chr2:32749954-32774548:+	BIRC6	circBase	1521	8	24594	chr2:32744013-32749954|chr2:32774548-32800222	ENSG00000115760.13_3	ENST00000421745.6_1	NM_016252	K562, H1hesc, Ag04450, occipital_lobe, frontal_cortex	ANNOTATED, CDS, coding, INTERNAL, OVCODE, OVERLAPTX, OVEXON	Rybak2015, Salzman2013	4.87146	29.2722	1	1	8.39113	3.51967	0	324.262
hsa_circ_0054248	chr2:42522264-42531691:+	EML4	circBase	749	6	9427	chr2:42515462-42522264|chr2:42531691-42543101	ENSG00000143924.18_2	ENST00000318522.9_1	NM_019063	K562, Hepg2, Helas3, A549, occipital_lobe, frontal_cortex, parietal_lobe	ANNOTATED, CDS, coding, INTERNAL, OVCODE, OVEXON	Rybak2015, Salzman2013	4.87146	29.2722	1	1	8.39113	3.51967	0	324.262
hsa_circ_0054309	chr2:43655238-43657441:-	THADA	circBase	222	2	2203	chr2:43625278-43655238|chr2:43657441-43712372	ENSG00000115970.18_3	ENST00000405975.6_3	NM_001083953	Nhek, K562, Huvec, Hepg2, Helas3, H1hesc, Gm12878, Ag04450, A549, Sknshra, diencephalon, cerebellum, Sy5y_exp1_D0, occipital_lobe, frontal_cortex, Sy5y_exp1_D2, parietal_lobe, WAS2	ANNOTATED, CDS, coding, INTERNAL, OVCODE, OVEXON	Maass2017, Rybak2015, Salzman2013	4.87146	29.2722	1	1	8.39113	3.51967	0	324.262
hsa_circ_0006530	chr2:44931421-44942492:+	CAMKMT	circBase	247	4	11071	chr2:44617444-44931421|chr2:44942492-44970760	ENSG00000143919.14_3	ENST00000378494.7_1	NM_024766	Hs68_RNase, Hs68_control, diencephalon, cerebellum, occipital_lobe, frontal_cortex, parietal_lobe, temporal_lobe, platelets	ANNOTATED, CDS, coding, INTERNAL, OVCODE, OVEXON	Jeck2013, Maass2017, Rybak2015	4.87146	29.2722	1	1	8.39113	3.51967	0	324.262
hsa_circ_0120143	chr2:45704131-45780869:-	SRBD1	circBase	640	6	76738	chr2:45647033-45704131|chr2:45780869-45789791	ENSG00000068784.12_2	ENST00000263736.4_1	NM_018079	diencephalon, cerebellum, occipital_lobe, frontal_cortex, parietal_lobe, temporal_lobe	ANNOTATED, CDS, coding, INTERNAL, OVCODE, OVERLAPTX, OVEXON	Rybak2015	4.87146	29.2722	1	1	8.39113	3.51967	0	324.262
chr2:48685264-48707155:+	chr2:48685264-48707155:+	PPP1R21	CIRCexplorer2	1045	10	21891	chr2:48681880-48685264|chr2:48707155-48713769	ENSG00000162869.15_3	ENST00000416913.5_1	NA	NA	NA	NA	4.87146	29.2722	1	1	8.39113	3.51967	0	324.262
hsa_circ_0120520	chr2:61009820-61014755:+	PAPOLG	circBase	369	4	4935	chr2:61009140-61009820|chr2:61014755-61018895	ENSG00000115421.12_2	ENST00000238714.7_1	NM_022894	cerebellum, occipital_lobe, frontal_cortex, parietal_lobe, temporal_lobe	ANNOTATED, CDS, coding, INTERNAL, OVCODE, OVEXON	Rybak2015	4.87146	29.2722	1	1	8.39113	3.51967	0	324.262
hsa_circ_0001021	chr2:64778576-64780543:+	AFTPH	circBase	1967	1	1967	chr2:64751746-64778576|chr2:64780543-64794695	ENSG00000119844.15_2	ENST00000238855.11_1	NM_017657	cd_19, Nhek, K562, Helas3, Gm12878, Bj, Ag04450, A549, Mcf7, diencephalon, cerebellum, occipital_lobe, frontal_cortex, Sy5y_exp1_D2, parietal_lobe, temporal_lobe, WAS2, ada_scid	ANNOTATED, CDS, coding, INTERNAL, UTR5	Maass2017, Memczak2013, Rybak2015, Salzman2013	4.87146	29.2722	1	1	8.39113	3.51967	0	324.262
chr2:96546342-96555619:-	chr2:96546342-96555619:-	ANKRD36C	CIRCexplorer2	510	10	9277	chr2:96546247-96546342|chr2:96555619-96555713	ENSG00000174501.14_1	ENST00000456556.5_1	NA	NA	NA	NA	4.87146	29.2722	1	1	8.39113	3.51967	0	324.262
chr2:97869927-97873576:+	chr2:97869927-97873576:+	ANKRD36	CIRCexplorer2	204	4	3649	chr2:97869833-97869927|chr2:97873576-97873670	ENSG00000135976.17_3	ENST00000461153.6_3	NA	NA	NA	NA	4.87146	29.2722	1	1	8.39113	3.51967	0	324.262
hsa_circ_0005704	chr20:10536878-10541468:+	C20orf94	circBase	211	2	4590	chr20:10438879-10536878|chr20:10541468-10579322	ENSG00000149346.14_2	ENST00000334534.9_1	NM_001009608	Hs68_RNase, Hs68_control, SY5Y_exp2_D0, diencephalon, cerebellum, occipital_lobe, frontal_cortex, parietal_lobe, SY5Y_exp2_D8, temporal_lobe, ada_scid, platelets	ANNOTATED, CDS, coding, INTERNAL, OVCODE, OVEXON	Jeck2013, Maass2017, Rybak2015	4.87146	29.2722	1	1	8.39113	3.51967	0	324.262
hsa_circ_0115053	chr20:34302106-34320057:-	RBM39	circBase	995	8	17951	chr20:34301018-34302106|chr20:34320057-34322107	ENSG00000131051.22_3	ENST00000639702.1_1	NR_040722	temporal_lobe	ANNOTATED, INTERNAL, ncRNA, OVCODE, OVERLAPTX, OVEXON	Rybak2015	4.87146	29.2722	1	1	8.39113	3.51967	0	324.262
hsa_circ_0001153	chr20:35684548-35693876:-	RBL1	circBase	517	4	9328	chr20:35684059-35684548|chr20:35693876-35695126	ENSG00000080839.11_3	ENST00000373664.7_1	NM_183404	cd_34, diencephalon, cerebellum, occipital_lobe, frontal_cortex, parietal_lobe, temporal_lobe	ANNOTATED, CDS, coding, INTERNAL	Memczak2013, Rybak2015	4.87146	29.2722	1	1	8.39113	3.51967	0	324.262
hsa_circ_0060522	chr20:43607083-43615937:+	STK4	circBase	409	3	8854	chr20:43600799-43607083|chr20:43615937-43623730	ENSG00000101109.11_2	ENST00000372806.7_1	NM_006282	K562, Gm12878, cerebellum, occipital_lobe, temporal_lobe	ANNOTATED, CDS, coding, INTERNAL, OVCODE, OVERLAPTX, OVEXON	Rybak2015, Salzman2013	4.87146	29.2722	1	1	8.39113	3.51967	0	324.262
hsa_circ_0060611	chr20:45891031-45912392:-	ZMYND8	circBase	817	4	21361	chr20:45878183-45891031|chr20:45912392-45915972	ENSG00000101040.19_3	ENST00000311275.11_1	NM_183047	K562, H1hesc, Gm12878, diencephalon, cerebellum, occipital_lobe, frontal_cortex, parietal_lobe, temporal_lobe	ANNOTATED, CDS, coding, INTERNAL, OVCODE, OVERLAPTX, OVEXON	Rybak2015, Salzman2013	4.87146	29.2722	1	1	8.39113	3.51967	0	324.262
hsa_circ_0060953	chr20:55048356-55052180:+	C20orf43	circBase	329	3	3824	chr20:55047471-55048356|chr20:55052180-55059166	ENSG00000022277.12_3	ENST00000023939.8_1	NM_016407	Hepg2, Mcf7, occipital_lobe, frontal_cortex, parietal_lobe, temporal_lobe	ANNOTATED, CDS, coding, INTERNAL, OVCODE, OVEXON	Rybak2015, Salzman2013	4.87146	29.2722	1	1	8.39113	3.51967	0	324.262
chr21:17181127-17238663:+	chr21:17181127-17238663:+	USP25	CIRCexplorer2	1815	13	57536	chr21:17177577-17181127|chr21:17238663-17242386	ENSG00000155313.15_2	ENST00000285679.10_1	NA	NA	NA	NA	4.87146	29.2722	1	1	8.39113	3.51967	0	324.262
hsa_circ_0061853	chr21:44424435-44445057:+	PKNOX1	circBase	982	8	20622	chr21:44394774-44424435|chr21:44445057-44448811	ENSG00000160199.14_2	ENST00000291547.9_1	NM_004571	K562, Helas3, H1hesc, Ag04450, A549, diencephalon, cerebellum, occipital_lobe, frontal_cortex, parietal_lobe, temporal_lobe	ANNOTATED, CDS, coding, INTERNAL, OVCODE, OVEXON, UTR5	Rybak2015, Salzman2013	4.87146	29.2722	1	1	8.39113	3.51967	0	324.262
hsa_circ_0062548	chr22:24025911-24037704:-	GUSBP11	circBase	1663	3	11793	chr22:24002187-24025911|chr22:24037704-24047615	ENSG00000228315.11_3	ENST00000451837.5_1	NR_024448	K562, Hepg2, Helas3, H1hesc, frontal_cortex, parietal_lobe	ANNOTATED, INTERNAL, ncRNA, OVCODE, OVERLAPTX, OVEXON	Rybak2015, Salzman2013	4.87146	29.2722	1	1	8.39113	3.51967	0	324.262
chr22:29115382-29121355:-	chr22:29115382-29121355:-	CHEK2	CIRCexplorer2	364	3	5973	chr22:29108005-29115382|chr22:29121355-29130390	ENSG00000183765.20_2	ENST00000348295.7_1	NA	NA	NA	NA	4.87146	29.2722	1	1	8.39113	3.51967	0	324.262
hsa_circ_0009004	chr22:36712561-36714370:-	MYH9	circBase	272	2	1809	chr22:36710363-36712561|chr22:36714370-36715584	ENSG00000100345.20_2	ENST00000216181.9_1	NM_002473	Hs68_RNase, Hs68_control, Nhek, K562, Huvec, Hepg2, Helas3, Bj, Ag04450, cerebellum, occipital_lobe, frontal_cortex, temporal_lobe	ANNOTATED, CDS, coding, INTERNAL, OVCODE, OVEXON	Jeck2013, Rybak2015, Salzman2013	4.87146	29.2722	1	1	8.39113	3.51967	0	324.262
hsa_circ_0001235	chr22:41670603-41677086:-	RANGAP1	circBase	278	2	6483	chr22:41664160-41670603|chr22:41677086-41680904	ENSG00000100401.19_3	ENST00000405486.5_2	NM_002883	cd_19, Hs68_RNase, Hs68_control, Nhek, K562, Huvec, Helas3, H1hesc, Gm12878, Bj, Ag04450, A549, Mcf7, cerebellum, occipital_lobe, frontal_cortex	ANNOTATED, CDS, coding, INTERNAL, OVCODE, OVEXON, UTR5	Jeck2013, Memczak2013, Rybak2015, Salzman2013	4.87146	29.2722	1	1	8.39113	3.51967	0	324.262
chr22:45197956-45210638:+	chr22:45197956-45210638:+	PRR5-ARHGAP8	CIRCexplorer2	307	3	12682	chr22:45182486-45197956|chr22:45210638-45218250	ENSG00000248405.10_4	ENST00000361473.9_2	NA	NA	NA	NA	4.87146	29.2722	1	1	8.39113	3.51967	0	324.262
chr3:107447611-107474525:+	chr3:107447611-107474525:+	BBX	CIRCexplorer2	501	5	26914	chr3:107435696-107447611|chr3:107474525-107491474	ENSG00000114439.18_3	ENST00000415149.6_1	NA	NA	NA	NA	4.87146	29.2722	1	1	8.39113	3.51967	0	324.262
chr3:113138863-113152516:-	chr3:113138863-113152516:-	CFAP44	CIRCexplorer2	575	4	13653	chr3:113135474-113138863|chr3:113152516-113160299	ENSG00000206530.10_3	ENST00000393845.8_1	NA	NA	NA	NA	4.87146	29.2722	1	1	8.39113	3.51967	0	324.262
hsa_circ_0066814	chr3:113207791-113218429:-	SPICE1	circBase	464	4	10638	chr3:113188085-113207791|chr3:113218429-113222026	ENSG00000163611.11_2	ENST00000295872.8_1	NM_144718	Mcf7, cerebellum	ANNOTATED, CDS, coding, INTERNAL, OVCODE, OVEXON	Rybak2015, Salzman2013	4.87146	29.2722	1	1	8.39113	3.51967	0	324.262
hsa_circ_0007986	chr3:119582265-119595355:-	GSK3B	circBase	283	2	13090	chr3:119562200-119582265|chr3:119595355-119624601	ENSG00000082701.14_4	ENST00000264235.12_3	NM_002093	Hs68_RNase, Hs68_control, Nhek, K562, Hepg2, H1hesc, Gm12878, Bj, Ag04450, A549, Sknshra, diencephalon, cerebellum, occipital_lobe, frontal_cortex, parietal_lobe, temporal_lobe	ANNOTATED, CDS, coding, INTERNAL, OVCODE, OVEXON	Jeck2013, Rybak2015, Salzman2013	4.87146	29.2722	1	1	8.39113	3.51967	0	324.262
hsa_circ_0007926	chr3:119624601-119666198:-	GSK3B	circBase	531	5	41597	chr3:119595355-119624601|chr3:119666198-119720892	ENSG00000082701.14_4	ENST00000264235.12_3	NM_002093	Hs68_RNase, Hs68_control, Helas3, H1hesc, occipital_lobe, frontal_cortex, parietal_lobe, temporal_lobe	ANNOTATED, CDS, coding, INTERNAL, OVCODE, OVEXON	Jeck2013, Rybak2015, Salzman2013	4.87146	29.2722	1	1	8.39113	3.51967	0	324.262
hsa_circ_0007841	chr3:127778944-127779504:+	SEC61A1	circBase	264	2	560	chr3:127775683-127778944|chr3:127779504-127783719	ENSG00000058262.9_2	ENST00000464451.5_1	NM_013336	Hs68_RNase, Hs68_control, Nhek, K562, Huvec, Hepg2, Helas3, H1hesc, Gm12878, Bj, Ag04450, A549, Sknshra, Mcf7, diencephalon, cerebellum, occipital_lobe, frontal_cortex, parietal_lobe, temporal_lobe, platelets	ANNOTATED, CDS, coding, INTERNAL, OVCODE, OVEXON	Jeck2013, Maass2017, Rybak2015, Salzman2013	4.87146	29.2722	1	1	8.39113	3.51967	0	324.262
chr3:128859210-128877402:-	chr3:128859210-128877402:-	ISY1-RAB43	CIRCexplorer2	392	5	18192	chr3:128853797-128859210|chr3:128877402-128877996	ENSG00000261796.1_3	ENST00000418265.1_1	NA	NA	NA	NA	4.87146	29.2722	1	1	8.39113	3.51967	0	324.262
chr3:141678515-141820683:-	chr3:141678515-141820683:-	TFDP2	CIRCexplorer2	1143	10	142168	chr3:141671858-141678515|chr3:141820683-141868024	ENSG00000114126.17_4	ENST00000489671.5_2	NA	NA	NA	NA	4.87146	29.2722	1	1	8.39113	3.51967	0	324.262
chr3:141900302-141906621:-	chr3:141900302-141906621:-	GK5	CIRCexplorer2	505	6	6319	chr3:141896418-141900302|chr3:141906621-141917643	ENSG00000175066.15_3	ENST00000392993.6_2	NA	NA	NA	NA	4.87146	29.2722	1	1	8.39113	3.51967	0	324.262
chr3:172046741-172098883:+	chr3:172046741-172098883:+	FNDC3B	CIRCexplorer2	2049	14	52142	chr3:172028671-172046741|chr3:172098883-172114953	ENSG00000075420.12_2	ENST00000415807.6_1	NA	NA	NA	NA	4.87146	29.2722	1	1	8.39113	3.51967	0	324.262
chr3:172482067-172525714:+	chr3:172482067-172525714:+	ECT2	CIRCexplorer2	1332	11	43647	chr3:172480762-172482067|chr3:172525714-172533393	ENSG00000114346.13_2	ENST00000232458.9_1	NA	NA	NA	NA	4.87146	29.2722	1	1	8.39113	3.51967	0	324.262
hsa_circ_0068135	chr3:180685838-180688146:+	FXR1	circBase	405	2	2308	chr3:180680878-180685838|chr3:180688146-180693100	ENSG00000114416.17_2	ENST00000357559.8_1	NM_001013439	K562, Helas3, H1hesc, Gm12878, Ag04450, A549, Sknshra, diencephalon, cerebellum, occipital_lobe, frontal_cortex, parietal_lobe, temporal_lobe	ANNOTATED, CDS, coding, INTERNAL, OVCODE, OVEXON	Rybak2015, Salzman2013	4.87146	29.2722	1	1	8.39113	3.51967	0	324.262
hsa_circ_0123038	chr3:185155234-185161424:+	MAP3K13	circBase	376	2	6190	chr3:185146844-185155234|chr3:185161424-185165576	ENSG00000073803.13_2	ENST00000424227.5_1	NM_004721	diencephalon, cerebellum, occipital_lobe, frontal_cortex, parietal_lobe, temporal_lobe	ANNOTATED, CDS, coding, INTERNAL, OVCODE, OVEXON	Rybak2015	4.87146	29.2722	1	1	8.39113	3.51967	0	324.262
chr3:195413477-195426078:+	chr3:195413477-195426078:+	LINC00969	CIRCexplorer2	784	4	12601	chr3:195413218-195413477|chr3:195426078-195428250	ENSG00000242086.8_3	ENST00000626569.2_2	NA	NA	NA	NA	4.87146	29.2722	1	1	8.39113	3.51967	0	324.262
hsa_circ_0123259	chr3:197483296-197497115:+	FYTTD1	circBase	394	3	13819	chr3:197464139-197483296|chr3:197497115-197500273	ENSG00000122068.12_2	ENST00000428738.5_1	NR_027840	cerebellum, occipital_lobe, frontal_cortex, parietal_lobe	ANNOTATED, INTERNAL, ncRNA, OVCODE, OVEXON	Rybak2015	4.87146	29.2722	1	1	8.39113	3.51967	0	324.262
hsa_circ_0123267	chr3:197541778-197559188:+	LRCH3	circBase	840	7	17410	chr3:197518411-197541778|chr3:197559188-197562544	ENSG00000186001.12_3	ENST00000438796.6_1	ENST00000438796.2	diencephalon, cerebellum, occipital_lobe, frontal_cortex, parietal_lobe, temporal_lobe	ANNOTATED, CDS, coding, INTERNAL, OVCODE, OVERLAPTX, OVEXON	Rybak2015	4.87146	29.2722	1	1	8.39113	3.51967	0	324.262
hsa_circ_0065244	chr3:47651555-47719801:-	SMARCC1	circBase	1586	11	68246	chr3:47632327-47651555|chr3:47719801-47721926	ENSG00000173473.10_3	ENST00000254480.9_1	NM_003074	Nhek, K562, Huvec, Hepg2, Helas3, H1hesc, Gm12878, Bj, Ag04450, A549, Sknshra, Mcf7, diencephalon, cerebellum, occipital_lobe, frontal_cortex, parietal_lobe, temporal_lobe	ANNOTATED, CDS, coding, INTERNAL, OVCODE, OVEXON	Rybak2015, Salzman2013	4.87146	29.2722	1	1	8.39113	3.51967	0	324.262
hsa_circ_0124793	chr3:9406699-9408669:+	THUMPD3	circBase	383	2	1970	chr3:9404811-9406699|chr3:9408669-9412743	ENSG00000134077.15_3	ENST00000452837.6_1	NM_015453	diencephalon, cerebellum, occipital_lobe, frontal_cortex	ANNOTATED, CDS, coding, INTERNAL, OVCODE, OVERLAPTX, OVEXON, UTR5	Rybak2015	4.87146	29.2722	1	1	8.39113	3.51967	0	324.262
chr4:140314744-140325644:+	chr4:140314744-140325644:+	NAA15	CIRCexplorer2	225	2	10900	chr4:140307384-140314744|chr4:140325644-140339019	ENSG00000164134.12_2	ENST00000515576.1_1	NA	NA	NA	NA	4.87146	29.2722	1	1	8.39113	3.51967	0	324.262
hsa_circ_0006473	chr4:148867767-148887990:+	ARHGAP10	circBase	413	4	20223	chr4:148861050-148867767|chr4:148887990-148944413	ENSG00000071205.11_2	ENST00000336498.7_1	NM_024605	Hs68_RNase, Hs68_control, Gm12878, Ag04450, Sknshra, diencephalon, cerebellum, WAS2, vena_cava, LCL, HUAEC, plasma, platelets	ANNOTATED, CDS, coding, INTERNAL, OVCODE, OVEXON	Jeck2013, Maass2017, Rybak2015, Salzman2013	4.87146	29.2722	1	1	8.39113	3.51967	0	324.262
chr4:151771875-151774095:-	chr4:151771875-151774095:-	LRBA	CIRCexplorer2	1238	2	2220	chr4:151770727-151771875|chr4:151774095-151788822	ENSG00000198589.10_3	ENST00000510413.5_2	NA	NA	NA	NA	4.87146	29.2722	1	1	8.39113	3.51967	0	324.262
chr4:39077584-39105131:+	chr4:39077584-39105131:+	KLHL5	CIRCexplorer2	1142	6	27547	chr4:39064655-39077584|chr4:39105131-39109188	ENSG00000109790.16_2	ENST00000261425.7_2	NA	NA	NA	NA	4.87146	29.2722	1	1	8.39113	3.51967	0	324.262
hsa_circ_0002590	chr4:39739039-39776553:+	UBE2K	circBase	336	4	37514	chr4:39700010-39739039|chr4:39776553-39779301	ENSG00000078140.13_3	ENST00000261427.9_1	NM_005339	Hs68_RNase, Hs68_control, K562, Huvec, Hepg2, Helas3, H1hesc, Gm12878, Bj, Ag04450, A549, Nhek, Sknshra, SY5Y_exp2_D0, diencephalon, cerebellum, Sy5y_exp1_D0, occipital_lobe, frontal_cortex, parietal_lobe, SY5Y_exp2_D8, temporal_lobe, SY5Y_exp2_D4, chondrocytes, WAS2, cortex, adipose, vena_cava, platelets	ANNOTATED, CDS, coding, INTERNAL, OVCODE, OVEXON	Jeck2013, Maass2017, Rybak2015, Salzman2013	4.87146	29.2722	1	1	8.39113	3.51967	0	324.262
hsa_circ_0008312	chr4:39875908-39878773:-	PDS5A	circBase	285	2	2865	chr4:39874764-39875908|chr4:39878773-39881347	ENSG00000121892.14_3	ENST00000303538.12_1	NM_001100399	Hs68_RNase, Hs68_control, diencephalon, cerebellum, occipital_lobe, frontal_cortex, parietal_lobe, temporal_lobe	ANNOTATED, CDS, coding, INTERNAL, OVCODE, OVEXON	Jeck2013, Rybak2015	4.87146	29.2722	1	1	8.39113	3.51967	0	324.262
hsa_circ_0008080	chr4:42037291-42051496:+	SLC30A9	circBase	230	3	14205	chr4:42025401-42037291|chr4:42051496-42062207	ENSG00000014824.13_3	ENST00000264451.11_1	NM_006345	Hs68_RNase, Hs68_control, Nhek, diencephalon, cerebellum, occipital_lobe, frontal_cortex, parietal_lobe, temporal_lobe, SY5Y_exp2_D4	ANNOTATED, CDS, coding, INTERNAL, OVCODE, OVEXON	Jeck2013, Rybak2015, Salzman2013	4.87146	29.2722	1	1	8.39113	3.51967	0	324.262
hsa_circ_0007928	chr4:52729602-52752804:+	DCUN1D4	circBase	389	5	23202	chr4:52709433-52729602|chr4:52752804-52757925	ENSG00000109184.14_2	ENST00000334635.9_1	NM_001040402	Hs68_RNase, Hs68_control, K562, Bj, Ag04450, A549, Sknshra, diencephalon, cerebellum, occipital_lobe, frontal_cortex, parietal_lobe, SY5Y_exp2_D8, temporal_lobe	ANNOTATED, CDS, coding, INTERNAL, OVCODE, OVEXON	Jeck2013, Rybak2015, Salzman2013	4.87146	29.2722	1	1	8.39113	3.51967	0	324.262
hsa_circ_0069776	chr4:56277780-56290810:+	TMEM165	circBase	691	4	13030	chr4:56262563-56277780|chr4:56290810-56291542	ENSG00000134851.12_3	ENST00000381334.9_1	NM_018475	K562, H1hesc, Bj, Ag04450, Nhek, Sknshra, diencephalon, cerebellum, occipital_lobe, frontal_cortex, parietal_lobe, temporal_lobe	ANNOTATED, CDS, coding, INTERNAL, OVCODE, OVEXON	Rybak2015, Salzman2013	4.87146	29.2722	1	1	8.39113	3.51967	0	324.262
hsa_circ_0126686	chr4:57344544-57349436:+	SRP72	circBase	315	3	4892	chr4:57342868-57344544|chr4:57349436-57350901	ENSG00000174780.15_3	ENST00000342756.9_1	ENST00000342756.5	diencephalon, cerebellum, occipital_lobe, frontal_cortex	ANNOTATED, CDS, coding, INTERNAL, OVCODE, OVEXON	Rybak2015	4.87146	29.2722	1	1	8.39113	3.51967	0	324.262
hsa_circ_0069136	chr4:7795407-7802380:-	AFAP1	circBase	358	2	6973	chr4:7788038-7795407|chr4:7802380-7811340	ENSG00000196526.10_2	ENST00000360265.8_1	NM_001134647	Huvec, Ag04450, Sknshra	ANNOTATED, CDS, coding, INTERNAL, OVCODE, OVEXON	Salzman2013	4.87146	29.2722	1	1	8.39113	3.51967	0	324.262
hsa_circ_0073517	chr5:107521817-107684231:-	FBXL17	circBase	371	3	162414	chr5:107356702-107521817|chr5:107684231-107700438	ENSG00000145743.15_2	ENST00000359660.9_1	NM_001163315	H1hesc, Gm12878	ANNOTATED, CDS, coding, INTERNAL, OVCODE, OVEXON	Salzman2013	4.87146	29.2722	1	1	8.39113	3.51967	0	324.262
hsa_circ_0001540	chr5:139819703-139825560:+	ANKHD1	circBase	530	3	5857	chr5:139818202-139819703|chr5:139825560-139828795	ENSG00000131503.20_1	ENST00000616482.4_1	NM_017747	HEK293, cd_19, Hs68_RNase, Hs68_control, K562, H1hesc, Gm12878, Bj, Ag04450, Nhek, Sknshra, diencephalon, Sy5y_exp1_D4, cerebellum, occipital_lobe, frontal_cortex, parietal_lobe, temporal_lobe, WAS2	ANNOTATED, CDS, coding, INTERNAL, OVCODE, OVEXON	Jeck2013, Maass2017, Memczak2013, Rybak2015, Salzman2013	4.87146	29.2722	1	1	8.39113	3.51967	0	324.262
hsa_circ_0005323	chr5:14270933-14287172:+	TRIO	circBase	383	3	16239	chr5:14143991-14270933|chr5:14287172-14290824	ENSG00000038382.18_2	ENST00000502816.1_1	NM_007118	Hs68_RNase, Hs68_control, Ag04450, A549, diencephalon, occipital_lobe, frontal_cortex, parietal_lobe, temporal_lobe	ANNOTATED, CDS, coding, INTERNAL, OVCODE, OVEXON	Jeck2013, Rybak2015, Salzman2013	4.87146	29.2722	1	1	8.39113	3.51967	0	324.262
hsa_circ_0003152	chr5:153377362-153414527:-	FAM114A2	circBase	1343	11	37165	chr5:153374532-153377362|chr5:153414527-153418416	ENSG00000055147.18_3	ENST00000351797.8_2	NM_018691	Hs68_RNase, Hs68_control, K562, H1hesc, Gm12878, Bj, Ag04450, Nhek, Sknshra, diencephalon, cerebellum, occipital_lobe, frontal_cortex, temporal_lobe	ANNOTATED, CDS, coding, INTERNAL, OVCODE, OVEXON, UTR5	Jeck2013, Rybak2015, Salzman2013	4.87146	29.2722	1	1	8.39113	3.51967	0	324.262
hsa_circ_0008140	chr5:172507587-172518404:+	C5orf41	circBase	1413	3	10817	chr5:172483482-172507587|chr5:172518404-172535626	ENSG00000164463.12_2	ENST00000296953.6_1	NM_153607	Hs68_RNase, Hs68_control, diencephalon, frontal_cortex	ANNOTATED, CDS, coding, INTERNAL, OVCODE, OVEXON, UTR5	Jeck2013, Rybak2015	4.87146	29.2722	1	1	8.39113	3.51967	0	324.262
hsa_circ_0005714	chr5:174919097-174919270:+	SFXN1	circBase	173	1	173	chr5:174904193-174919097|chr5:174919270-174936034	ENSG00000164466.12_3	ENST00000507017.5_1	NM_022754	Hs68_RNase, Hs68_control, K562, Hepg2, Helas3, H1hesc, Gm12878, Bj, Ag04450, A549, Nhek, Sknshra, diencephalon, cerebellum, occipital_lobe, frontal_cortex, Sy5y_exp1_D2, parietal_lobe, temporal_lobe, platelets	ANNOTATED, CDS, coding, INTERNAL, OVCODE, OVEXON, UTR5	Jeck2013, Maass2017, Rybak2015, Salzman2013	4.87146	29.2722	1	1	8.39113	3.51967	0	324.262
hsa_circ_0075275	chr5:179016546-179020646:+	RUFY1	circBase	387	3	4100	chr5:179012866-179016546|chr5:179020646-179021866	ENSG00000176783.14_3	ENST00000319449.8_1	NM_025158	K562, Gm12878, cerebellum, platelets	ANNOTATED, CDS, coding, INTERNAL, OVCODE, OVEXON	Maass2017, Rybak2015, Salzman2013	4.87146	29.2722	1	1	8.39113	3.51967	0	324.262
hsa_circ_0142206	chr5:179020478-179021964:+	RUFY1	circBase	266	2	1486	chr5:179018742-179020478|chr5:179021964-179023562	ENSG00000176783.14_3	ENST00000319449.8_1	ENST00000377001.2	platelets	ANNOTATED, coding, INTERNAL, OVCODE, OVEXON, UTR3	Maass2017	4.87146	29.2722	1	1	8.39113	3.51967	0	324.262
hsa_circ_0072894	chr5:70800447-70808255:+	BDP1	circBase	2006	3	7808	chr5:70798618-70800447|chr5:70808255-70809011	ENSG00000145734.18_4	ENST00000358731.8_3	NM_018429	Nhek	ANNOTATED, CDS, coding, INTERNAL, OVCODE, OVEXON	Salzman2013	4.87146	29.2722	1	1	8.39113	3.51967	0	324.262
hsa_circ_0072992	chr5:73045661-73049027:+	RGNEF	circBase	442	2	3366	chr5:72980709-73045661|chr5:73049027-73069679	ENSG00000214944.9_3	ENST00000296794.10_2	NM_001080479	Huvec, Ag04450, Nhek, cerebellum, occipital_lobe, frontal_cortex	ANNOTATED, CDS, coding, INTERNAL, OVCODE, OVEXON	Rybak2015, Salzman2013	4.87146	29.2722	1	1	8.39113	3.51967	0	324.262
hsa_circ_0129697	chr5:77684660-77755185:+	SCAMP1	circBase	794	7	70525	chr5:77656552-77684660|chr5:77755185-77771326	ENSG00000085365.17_2	ENST00000621999.4_1	NM_004866	diencephalon, cerebellum, occipital_lobe, frontal_cortex, Sy5y_exp1_D2, parietal_lobe, temporal_lobe	ANNOTATED, CDS, coding, INTERNAL, OVCODE, OVEXON	Rybak2015	4.87146	29.2722	1	1	8.39113	3.51967	0	324.262
hsa_circ_0129700	chr5:77745756-77755185:+	SCAMP1	circBase	219	2	9429	chr5:77717784-77745756|chr5:77755185-77771326	ENSG00000085365.17_2	ENST00000621999.4_1	NM_004866	diencephalon, cerebellum, occipital_lobe, frontal_cortex, parietal_lobe, temporal_lobe	ANNOTATED, CDS, coding, INTERNAL, OVCODE, OVEXON	Rybak2015	4.87146	29.2722	1	1	8.39113	3.51967	0	324.262
hsa_circ_0077493	chr6:101214440-101296583:-	ASCC3	circBase	1496	7	82143	chr6:101173579-101214440|chr6:101296583-101311939	ENSG00000112249.13_3	ENST00000369162.6_1	NM_006828	K562, Gm12878, Bj, Ag04450, diencephalon, cerebellum, occipital_lobe, frontal_cortex, parietal_lobe, temporal_lobe	ANNOTATED, CDS, coding, INTERNAL, OVCODE, OVEXON	Rybak2015, Salzman2013	4.87146	29.2722	1	1	8.39113	3.51967	0	324.262
hsa_circ_0001578	chr6:13639794-13644961:-	RANBP9	circBase	598	4	5167	chr6:13638187-13639794|chr6:13644961-13652890	ENSG00000010017.12_2	ENST00000011619.5_1	NM_005493	neutr, Hs68_RNase, Hs68_control, K562, Huvec, Hsmm, Hepg2, Helas3, H1hesc, Gm12878, Bj, Ag04450, A549, Nhek, Sknshra, SY5Y_exp2_D0, diencephalon, cerebellum, Sy5y_exp1_D0, occipital_lobe, frontal_cortex, Sy5y_exp1_D2, parietal_lobe, temporal_lobe, vena_cava, platelets	ANNOTATED, CDS, coding, INTERNAL, OVCODE, OVEXON	Jeck2013, Maass2017, Memczak2013, Rybak2015, Salzman2013	4.87146	29.2722	1	1	8.39113	3.51967	0	324.262
chr6:144814436-144820563:+	chr6:144814436-144820563:+	UTRN	CIRCexplorer2	327	2	6127	chr6:144812238-144814436|chr6:144820563-144832079	ENSG00000152818.18_3	ENST00000367545.7_1	NA	NA	NA	NA	4.87146	29.2722	1	1	8.39113	3.51967	0	324.262
hsa_circ_0002492	chr6:17665469-17669259:-	NUP153	circBase	201	2	3790	chr6:17662301-17665469|chr6:17669259-17669523	ENSG00000124789.11_3	ENST00000537253.5_2	NM_005124	Hs68_RNase, Hs68_control, K562, Huvec, Hepg2, Helas3, H1hesc, Gm12878, Bj, Ag04450, A549, Sknshra, diencephalon, Sy5y_exp1_D4, cerebellum, occipital_lobe, frontal_cortex, parietal_lobe, temporal_lobe, platelets	ANNOTATED, CDS, coding, INTERNAL, OVCODE, OVEXON	Jeck2013, Maass2017, Rybak2015, Salzman2013	4.87146	29.2722	1	1	8.39113	3.51967	0	324.262
hsa_circ_0131388	chr6:17669205-17676001:-	NUP153	circBase	734	6	6796	chr6:17665616-17669205|chr6:17676001-17688626	ENSG00000124789.11_3	ENST00000537253.5_2	NM_005124	diencephalon, frontal_cortex, parietal_lobe	ANNOTATED, CDS, coding, INTERNAL, OVCODE, OVEXON	Rybak2015	4.87146	29.2722	1	1	8.39113	3.51967	0	324.262
hsa_circ_0006232	chr6:42235891-42237586:-	TRERF1	circBase	1695	1	1695	chr6:42233535-42235891|chr6:42237586-42268375	ENSG00000124496.12_2	ENST00000541110.5_2	NM_033502	Hs68_RNase, Hs68_control, Hsmm, Helas3, Ag04450, Nhek, Sknshra, diencephalon, cerebellum, parietal_lobe	ANNOTATED, CDS, coding, INTERNAL, OVCODE, OVEXON, UTR5	Jeck2013, Rybak2015, Salzman2013	4.87146	29.2722	1	1	8.39113	3.51967	0	324.262
hsa_circ_0004973	chr6:74190397-74191967:+	MTO1	circBase	456	3	1570	chr6:74189849-74190397|chr6:74191967-74192171	ENSG00000135297.15_2	ENST00000415954.6_1	NM_001123226	Hs68_RNase, Hs68_control, K562, Huvec, Hepg2, Helas3, H1hesc, Gm12878, Bj, Ag04450, A549, Nhek, Nhlf, Sknshra, Mcf7, diencephalon, cerebellum, occipital_lobe, frontal_cortex, parietal_lobe, temporal_lobe	ANNOTATED, CDS, coding, INTERNAL, OVCODE, OVEXON	Jeck2013, Rybak2015, Salzman2013	4.87146	29.2722	1	1	8.39113	3.51967	0	324.262
hsa_circ_0001617	chr6:86267693-86284096:-	SNX14	circBase	362	4	16403	chr6:86259597-86267693|chr6:86284096-86303296	ENSG00000135317.12_4	ENST00000346348.7_2	NM_153816	cd_19, Hs68_RNase, Hs68_control, K562, Gm12878, Bj, diencephalon, Sy5y_exp1_D4, cerebellum, Sy5y_exp1_D0, occipital_lobe, frontal_cortex, Sy5y_exp1_D2, parietal_lobe, temporal_lobe, platelets	ANNOTATED, CDS, coding, INTERNAL, OVCODE, OVEXON	Jeck2013, Maass2017, Memczak2013, Rybak2015, Salzman2013	4.87146	29.2722	1	1	8.39113	3.51967	0	324.262
hsa_circ_0082090	chr7:124467267-124469396:-	POT1	circBase	181	2	2129	chr7:124465411-124467267|chr7:124469396-124475332	ENSG00000128513.14_2	ENST00000357628.7_1	NR_003102	K562, Huvec, Hepg2, H1hesc, Gm12878, A549, occipital_lobe	ANNOTATED, INTERNAL, ncRNA, OVCODE, OVEXON	Rybak2015, Salzman2013	4.87146	29.2722	1	1	8.39113	3.51967	0	324.262
hsa_circ_0082271	chr7:128637442-128641288:-	TNPO3	circBase	462	3	3846	chr7:128633968-128637442|chr7:128641288-128645069	ENSG00000064419.13_2	ENST00000265388.9_1	NR_034053	K562, Helas3, H1hesc, Gm12878, Ag04450, Sknshra, diencephalon, cerebellum, occipital_lobe, frontal_cortex, parietal_lobe, temporal_lobe	ANNOTATED, INTERNAL, ncRNA, OVCODE, OVEXON	Rybak2015, Salzman2013	4.87146	29.2722	1	1	8.39113	3.51967	0	324.262
hsa_circ_0001746	chr7:131060182-131084192:+	MKLN1	circBase	605	5	24010	chr7:130827700-131060182|chr7:131084192-131096064	ENSG00000128585.17_3	ENST00000421797.6_1	NM_013255	HEK293, cd_19, neutr, Hs68_RNase, Hs68_control, Nhek, K562, Hepg2, Helas3, H1hesc, Gm12878, Bj, Ag04450, A549, Sknshra, Mcf7, SY5Y_exp2_D0, diencephalon, cerebellum, Sy5y_exp1_D0, occipital_lobe, frontal_cortex, Sy5y_exp1_D2, parietal_lobe, temporal_lobe, chondrocytes, adipose, vena_cava, MSC_047, neutophils, platelets	ANNOTATED, CDS, coding, INTERNAL, OVCODE, OVEXON	Jeck2013, Maass2017, Memczak2013, Rybak2015, Salzman2013	4.87146	29.2722	1	1	8.39113	3.51967	0	324.262
hsa_circ_0133317	chr7:131147975-131163436:+	MKLN1	circBase	561	5	15461	chr7:131130662-131147975|chr7:131163436-131172365	ENSG00000128585.17_3	ENST00000421797.6_1	NM_001145354	cerebellum, occipital_lobe, frontal_cortex	ANNOTATED, CDS, coding, INTERNAL, OVCODE, OVEXON	Rybak2015	4.87146	29.2722	1	1	8.39113	3.51967	0	324.262
hsa_circ_0008324	chr7:148529725-148544397:-	EZH2	circBase	370	3	14672	chr7:148526940-148529725|chr7:148544397-148581255	ENSG00000106462.10_3	ENST00000492143.5_1	NM_004456	Hs68_RNase, Hs68_control, K562, Hepg2, Helas3, Bj, Ag04450, A549, Sknshra, diencephalon, cerebellum, Sy5y_exp1_D0, occipital_lobe, frontal_cortex, Sy5y_exp1_D2, parietal_lobe, temporal_lobe, SY5Y_exp2_D4, vena_cava, platelets	ANNOTATED, CDS, coding, INTERNAL, OVCODE, OVEXON, UTR5	Jeck2013, Maass2017, Rybak2015, Salzman2013	4.87146	29.2722	1	1	8.39113	3.51967	0	324.262
hsa_circ_0133789	chr7:156956503-157024021:+	UBE3C	circBase	2415	17	67518	chr7:156932032-156956503|chr7:157024021-157041061	ENSG00000009335.17_3	ENST00000348165.9_1	ENST00000348165.5	occipital_lobe	ANNOTATED, CDS, coding, INTERNAL, OVCODE, OVERLAPTX, OVEXON	Rybak2015	4.87146	29.2722	1	1	8.39113	3.51967	0	324.262
hsa_circ_0004755	chr7:157013382-157024021:+	UBE3C	circBase	567	4	10639	chr7:157009665-157013382|chr7:157024021-157041061	ENSG00000009335.17_3	ENST00000348165.9_1	NM_014671	Hs68_RNase, Hs68_control, frontal_cortex	ANNOTATED, CDS, coding, INTERNAL, OVCODE, OVEXON	Jeck2013, Rybak2015	4.87146	29.2722	1	1	8.39113	3.51967	0	324.262
chr7:158451029-158483414:-	chr7:158451029-158483414:-	NCAPG2	CIRCexplorer2	1735	14	32385	chr7:158449397-158451029|chr7:158483414-158485533	ENSG00000146918.19_2	ENST00000432615.5_1	NA	NA	NA	NA	4.87146	29.2722	1	1	8.39113	3.51967	0	324.262
hsa_circ_0083220	chr7:158566031-158591763:-	ESYT2	circBase	473	6	25732	chr7:158560465-158566031|chr7:158591763-158621779	ENSG00000117868.15_2	ENST00000251527.9_1	NM_020728	Nhek, K562, Hsmm, Gm12878, A549	ANNOTATED, CDS, coding, INTERNAL, OVCODE, OVEXON	Salzman2013	4.87146	29.2722	1	1	8.39113	3.51967	0	324.262
hsa_circ_0007904	chr7:18705835-18706099:+	HDAC9	circBase	264	1	264	chr7:18688306-18705835|chr7:18706099-18767202	ENSG00000048052.21_3	ENST00000461159.6_1	NM_178423	Hs68_RNase, Hs68_control, Nhek, Gm12878, Bj, Sknshra, diencephalon, cerebellum, Sy5y_exp1_D0, occipital_lobe, frontal_cortex, Sy5y_exp1_D2, parietal_lobe, temporal_lobe, serum, platelets	ANNOTATED, CDS, coding, INTERNAL, OVCODE, OVEXON	Jeck2013, Maass2017, Rybak2015, Salzman2013	4.87146	29.2722	1	1	8.39113	3.51967	0	324.262
hsa_circ_0008951	chr7:22999874-23030758:-	FAM126A	circBase	1019	9	30884	chr7:22985782-22999874|chr7:23030758-23053543	ENSG00000122591.11_2	ENST00000432176.6_1	NM_032581	Hs68_RNase, Hs68_control, diencephalon, cerebellum, occipital_lobe, frontal_cortex, parietal_lobe, temporal_lobe, WAS2, adipose, VSMC, vena_cava, muscle, platelets	ANNOTATED, CDS, coding, INTERNAL, OVCODE, OVEXON, UTR5	Jeck2013, Maass2017, Rybak2015	4.87146	29.2722	1	1	8.39113	3.51967	0	324.262
chr7:2983845-2998265:-	chr7:2983845-2998265:-	CARD11	CIRCexplorer2	809	4	14420	chr7:2979562-2983845|chr7:2998265-3083300	ENSG00000198286.9_2	ENST00000396946.8_1	NA	NA	NA	NA	4.87146	29.2722	1	1	8.39113	3.51967	0	324.262
hsa_circ_0079932	chr7:40027197-40102526:+	CDK13	circBase	1491	7	75329	chr7:39991451-40027197|chr7:40102526-40102621	ENSG00000065883.14_2	ENST00000181839.8_1	NM_003718	K562, A549, occipital_lobe, frontal_cortex	ANNOTATED, CDS, coding, INTERNAL, OVCODE, OVEXON	Rybak2015, Salzman2013	4.87146	29.2722	1	1	8.39113	3.51967	0	324.262
hsa_circ_0079046	chr7:645829-751164:-	PRKAR1B	circBase	571	5	105335	chr7:635941-645829|chr7:751164-752484	ENSG00000188191.14_3	ENST00000544935.5_1	NM_001164761	Helas3, Gm12878, A549, Mcf7	ANNOTATED, CDS, coding, INTERNAL, OVCODE, OVERLAPTX, OVEXON, UTR5	Salzman2013	4.87146	29.2722	1	1	8.39113	3.51967	0	324.262
hsa_circ_0080440	chr7:72277658-72286060:-	TYW1B	circBase	588	3	8402	chr7:72267537-72277658|chr7:72286060-72297433	ENSG00000277149.4_2	ENST00000620995.4_1	NM_001145440	Gm12878	ANNOTATED, CDS, coding, INTERNAL, OVCODE, OVEXON	Salzman2013	4.87146	29.2722	1	1	8.39113	3.51967	0	324.262
hsa_circ_0134675	chr7:76903798-76909970:+	CCDC146	circBase	650	4	6172	chr7:76903106-76903798|chr7:76909970-76911873	ENSG00000135205.14_4	ENST00000285871.4_3	ENST00000285871.4	diencephalon, cerebellum, occipital_lobe, frontal_cortex, parietal_lobe, temporal_lobe	ANNOTATED, CDS, coding, INTERNAL, OVCODE, OVEXON	Rybak2015	4.87146	29.2722	1	1	8.39113	3.51967	0	324.262
hsa_circ_0134676	chr7:76908068-76909970:+	CCDC146	circBase	479	3	1902	chr7:76903969-76908068|chr7:76909970-76911873	ENSG00000135205.14_4	ENST00000285871.4_3	ENST00000285871.4	cerebellum, parietal_lobe	ANNOTATED, CDS, coding, INTERNAL, OVCODE, OVEXON	Rybak2015	4.87146	29.2722	1	1	8.39113	3.51967	0	324.262
hsa_circ_0007411	chr7:77210743-77230123:+	PTPN12	circBase	487	6	19380	chr7:77200503-77210743|chr7:77230123-77236551	ENSG00000127947.15_2	ENST00000248594.10_1	NM_002835	Hs68_RNase, Hs68_control, Nhek, K562, Bj, Ag04450, A549, Sknshra, diencephalon, cerebellum, occipital_lobe, frontal_cortex, parietal_lobe, temporal_lobe, platelets	ANNOTATED, CDS, coding, INTERNAL, OVCODE, OVEXON	Jeck2013, Maass2017, Rybak2015, Salzman2013	4.87146	29.2722	1	1	8.39113	3.51967	0	324.262
hsa_circ_0001819	chr8:103372298-103373854:-	UBR5	circBase	324	4	1556	chr8:103359320-103372298|chr8:103373854-103424400	ENSG00000104517.12_3	ENST00000520539.5_1	NM_015902	cd_19, neutr, Hs68_RNase, Hs68_control, Nhek, K562, Huvec, Hepg2, Helas3, H1hesc, Gm12878, Bj, Ag04450, A549, Sknshra, diencephalon, Sy5y_exp1_D4, cerebellum, occipital_lobe, frontal_cortex, Sy5y_exp1_D2, parietal_lobe, temporal_lobe, chondrocytes, adipose, vena_cava, platelets	ANNOTATED, CDS, coding, INTERNAL, OVCODE, OVEXON	Jeck2013, Maass2017, Memczak2013, Rybak2015, Salzman2013	4.87146	29.2722	1	1	8.39113	3.51967	0	324.262
hsa_circ_0005499	chr8:104417003-104420012:-	SLC25A32	circBase	237	2	3009	chr8:104415552-104417003|chr8:104420012-104427011	ENSG00000164933.11_3	ENST00000297578.8_1	NM_030780	Hs68_RNase, Hs68_control, diencephalon, cerebellum, occipital_lobe, frontal_cortex, Sy5y_exp1_D2, parietal_lobe, temporal_lobe, osteocytes, platelets	ANNOTATED, CDS, coding, INTERNAL, OVCODE, OVEXON	Jeck2013, Maass2017, Rybak2015	4.87146	29.2722	1	1	8.39113	3.51967	0	324.262
hsa_circ_0085441	chr8:124089350-124132428:+	WDR67	circBase	1493	10	43078	chr8:124085086-124089350|chr8:124132428-124138295	ENSG00000156787.16_3	ENST00000287380.5_2	NM_145647	K562, Helas3, H1hesc, Gm12878, Ag04450, A549, cerebellum, occipital_lobe, frontal_cortex, parietal_lobe, temporal_lobe	ANNOTATED, CDS, coding, INTERNAL, OVCODE, OVERLAPTX, OVEXON	Rybak2015, Salzman2013	4.87146	29.2722	1	1	8.39113	3.51967	0	324.262
hsa_circ_0007931	chr8:132962215-132968152:+	EFR3A	circBase	410	3	5937	chr8:132958880-132962215|chr8:132968152-132971831	ENSG00000132294.14_3	ENST00000254624.9_3	NM_015137	Hs68_RNase, Hs68_control, diencephalon, cerebellum, occipital_lobe, frontal_cortex, parietal_lobe, temporal_lobe	ANNOTATED, CDS, coding, INTERNAL, OVCODE, OVEXON	Jeck2013, Rybak2015	4.87146	29.2722	1	1	8.39113	3.51967	0	324.262
hsa_circ_0004380	chr8:141407718-141415797:-	TRAPPC9	circBase	248	2	8079	chr8:141381279-141407718|chr8:141415797-141436713	ENSG00000167632.14_3	ENST00000389328.8_1	NM_031466	Hs68_RNase, Hs68_control, Nhek, K562, Hepg2, Helas3, Gm12878, Bj, Ag04450, A549, Sknshra, diencephalon, cerebellum, occipital_lobe, frontal_cortex, parietal_lobe, temporal_lobe	ANNOTATED, CDS, coding, INTERNAL, OVCODE, OVEXON	Jeck2013, Rybak2015, Salzman2013	4.87146	29.2722	1	1	8.39113	3.51967	0	324.262
hsa_circ_0004238	chr8:141745349-141762415:-	PTK2	circBase	698	6	17066	chr8:141727808-141745349|chr8:141762415-141771263	ENSG00000169398.19_3	ENST00000522684.5_2	NM_001199649	Hs68_RNase, Hs68_control, K562, Bj, Ag04450, A549, diencephalon, cerebellum, occipital_lobe, frontal_cortex, parietal_lobe, temporal_lobe, SY5Y_exp2_D4, vena_cava, platelets	ANNOTATED, CDS, coding, INTERNAL, OVCODE, OVEXON	Jeck2013, Maass2017, Rybak2015, Salzman2013	4.87146	29.2722	1	1	8.39113	3.51967	0	324.262
hsa_circ_0135925	chr8:141840570-141889736:-	PTK2	circBase	453	5	49166	chr8:141829119-141840570|chr8:141889736-141900641	ENSG00000169398.19_3	ENST00000522684.5_2	ENST00000522684.1	diencephalon, cerebellum, occipital_lobe, frontal_cortex, temporal_lobe	ANNOTATED, CDS, coding, INTERNAL, OVCODE, OVEXON	Rybak2015	4.87146	29.2722	1	1	8.39113	3.51967	0	324.262
hsa_circ_0086088	chr8:145620479-145620570:-	CPSF1	circBase	91	1	91	chr8:145620397-145620479|chr8:145620570-145620649	ENSG00000071894.16_3	ENST00000616140.1_1	NM_013291	Nhek, K562, Hsmm, Hepg2, Helas3, H1hesc, Gm12878, Bj, Ag04450, A549, Sknshra, Mcf7	ANNOTATED, CDS, coding, INTERNAL, OVCODE, OVERLAPTX, OVEXON	Salzman2013	4.87146	29.2722	1	1	8.39113	3.51967	0	324.262
hsa_circ_0008555	chr8:17125766-17143936:+	VPS37A	circBase	994	9	18170	chr8:17123490-17125766|chr8:17143936-17152495	ENSG00000155975.9_2	ENST00000324849.8_1	NM_152415	Hs68_RNase, Hs68_control, K562, Helas3, H1hesc, Ag04450, A549, diencephalon, cerebellum, occipital_lobe, frontal_cortex, Sy5y_exp1_D2, parietal_lobe, temporal_lobe	ANNOTATED, CDS, coding, INTERNAL, OVCODE, OVEXON	Jeck2013, Rybak2015, Salzman2013	4.87146	29.2722	1	1	8.39113	3.51967	0	324.262
hsa_circ_0007353	chr8:29959413-29962002:+	LEPROTL1	circBase	263	2	2589	chr8:29953044-29959413|chr8:29962002-29963261	ENSG00000104660.17_3	ENST00000321250.12_1	NM_015344	Hs68_RNase, Hs68_control, Nhek, K562, Huvec, Hsmm, Hepg2, Helas3, H1hesc, Gm12878, Bj, Ag04450, A549, Nhlf, Sknshra, Mcf7, SY5Y_exp2_D0, diencephalon, cerebellum, Sy5y_exp1_D0, occipital_lobe, frontal_cortex, Sy5y_exp1_D2, parietal_lobe, SY5Y_exp2_D8, temporal_lobe, HUAEC, platelets	ANNOTATED, CDS, coding, INTERNAL, OVCODE, OVERLAPTX, OVEXON	Jeck2013, Maass2017, Rybak2015, Salzman2013	4.87146	29.2722	1	1	8.39113	3.51967	0	324.262
hsa_circ_0136642	chr8:43033216-43037403:+	HGSNAT	circBase	277	2	4187	chr8:43028886-43033216|chr8:43037403-43046616	ENSG00000165102.14_3	ENST00000379644.8_2	ENST00000458501.2	temporal_lobe	ANNOTATED, CDS, coding, INTERNAL, OVCODE, OVEXON	Rybak2015	4.87146	29.2722	1	1	8.39113	3.51967	0	324.262
hsa_circ_0084425	chr8:48815128-48843347:-	PRKDC	circBase	1493	11	28219	chr8:48813027-48815128|chr8:48843347-48845579	ENSG00000253729.7_3	ENST00000314191.6_3	NM_006904	K562, A549	ANNOTATED, CDS, coding, INTERNAL, OVCODE, OVEXON	Salzman2013	4.87146	29.2722	1	1	8.39113	3.51967	0	324.262
chr8:62479726-62546286:-	chr8:62479726-62546286:-	ASPH	CIRCexplorer2	411	5	66560	chr8:62475439-62479726|chr8:62546286-62550505	ENSG00000198363.17_3	ENST00000379454.8_3	NA	NA	NA	NA	4.87146	29.2722	1	1	8.39113	3.51967	0	324.262
chr8:72123390-72182058:-	chr8:72123390-72182058:-	EYA1	CIRCexplorer2	732	7	58668	chr8:72111655-72123390|chr8:72182058-72183992	ENSG00000104313.17_2	ENST00000388742.8_1	NA	NA	NA	NA	4.87146	29.2722	1	1	8.39113	3.51967	0	324.262
chr8:95416304-95423543:-	chr8:95416304-95423543:-	RAD54B	CIRCexplorer2	640	3	7239	chr8:95412691-95416304|chr8:95423543-95470495	ENSG00000197275.13_3	ENST00000336148.9_2	NA	NA	NA	NA	4.87146	29.2722	1	1	8.39113	3.51967	0	324.262
hsa_circ_0084928	chr8:95683680-95705055:+	ESRP1	circBase	726	4	21375	chr8:95680478-95683680|chr8:95705055-95718152	ENSG00000104413.15_3	ENST00000423620.6_1	NM_017697	H1hesc	ANNOTATED, CDS, coding, INTERNAL, OVCODE, OVERLAPTX, OVEXON	Salzman2013	4.87146	29.2722	1	1	8.39113	3.51967	0	324.262
hsa_circ_0137502	chr9:100897087-100899970:-	CORO2A	circBase	267	2	2883	chr9:100895499-100897087|chr9:100899970-100919741	ENSG00000106789.12_2	ENST00000343933.9_1	NM_003389	occipital_lobe	ANNOTATED, CDS, coding, INTERNAL, OVCODE, OVEXON	Rybak2015	4.87146	29.2722	1	1	8.39113	3.51967	0	324.262
hsa_circ_0087765	chr9:103070781-103072661:-	TEX10	circBase	263	2	1880	chr9:103066067-103070781|chr9:103072661-103082546	ENSG00000136891.13_2	ENST00000535814.5_1	NM_017746	K562, H1hesc, Gm12878, diencephalon, cerebellum, occipital_lobe, frontal_cortex, parietal_lobe, temporal_lobe	ANNOTATED, CDS, coding, INTERNAL, OVCODE, OVEXON	Rybak2015, Salzman2013	4.87146	29.2722	1	1	8.39113	3.51967	0	324.262
hsa_circ_0005171	chr9:108467877-108484902:+	TMEM38B	circBase	430	3	17025	chr9:108457053-108467877|chr9:108484902-108510353	ENSG00000095209.11_3	ENST00000374692.7_1	NM_018112	Hs68_RNase, Hs68_control, diencephalon, cerebellum, occipital_lobe, frontal_cortex, parietal_lobe, temporal_lobe	ANNOTATED, CDS, coding, INTERNAL, OVCODE, OVEXON	Jeck2013, Rybak2015	4.87146	29.2722	1	1	8.39113	3.51967	0	324.262
hsa_circ_0088030	chr9:114337013-114348445:-	PTGR1	circBase	551	4	11432	chr9:114332489-114337013|chr9:114348445-114355205	ENSG00000106853.18_3	ENST00000538962.7_1	NM_001146108	Ag04450, A549, Nhek, Sknshra, diencephalon, occipital_lobe, frontal_cortex, parietal_lobe, temporal_lobe, WAS2	ANNOTATED, CDS, coding, INTERNAL, OVCODE, OVERLAPTX, OVEXON	Maass2017, Rybak2015, Salzman2013	4.87146	29.2722	1	1	8.39113	3.51967	0	324.262
hsa_circ_0088072	chr9:115013208-115015068:-	PTBP3	circBase	286	2	1860	chr9:114997177-115013208|chr9:115015068-115024714	ENSG00000119314.15_3	ENST00000458258.5_1	NM_001244898	K562, Hepg2, Helas3, Gm12878, Bj, Ag04450, Nhek, Sknshra, Mcf7, diencephalon, cerebellum, occipital_lobe, frontal_cortex, parietal_lobe, temporal_lobe, WAS2, LCL, platelets	ANNOTATED, CDS, coding, INTERNAL, OVCODE, OVERLAPTX, OVEXON	Maass2017, Rybak2015, Salzman2013	4.87146	29.2722	1	1	8.39113	3.51967	0	324.262
chr9:126429304-126531842:-	chr9:126429304-126531842:-	DENND1A	CIRCexplorer2	305	4	102538	chr9:126414402-126429304|chr9:126531842-126554865	ENSG00000119522.16_3	ENST00000473039.5_1	NA	NA	NA	NA	4.87146	29.2722	1	1	8.39113	3.51967	0	324.262
hsa_circ_0138006	chr9:129796709-129831635:+	RALGPS1	circBase	394	4	34926	chr9:129740024-129796709|chr9:129831635-129928347	ENSG00000136828.18_3	ENST00000424082.6_1	NM_014636	diencephalon, cerebellum, occipital_lobe, frontal_cortex, parietal_lobe, temporal_lobe	ANNOTATED, CDS, coding, INTERNAL, OVCODE, OVERLAPTX, OVEXON	Rybak2015	4.87146	29.2722	1	1	8.39113	3.51967	0	324.262
chr9:131336953-131349977:+	chr9:131336953-131349977:+	SPTAN1	CIRCexplorer2	2508	17	13024	chr9:131331176-131336953|chr9:131349977-131351087	ENSG00000197694.15_3	ENST00000372731.8_1	NA	NA	NA	NA	4.87146	29.2722	1	1	8.39113	3.51967	0	324.262
hsa_circ_0005871	chr9:134312006-134314448:+	PRRC2B	circBase	176	2	2442	chr9:134308181-134312006|chr9:134314448-134319571	ENSG00000130723.18_3	ENST00000405995.5_1	NM_013318	Hs68_RNase, Hs68_control, K562, Huvec, Hepg2, Helas3, H1hesc, Gm12878, Bj, Ag04450, A549, Nhek, Sknshra, Mcf7, diencephalon, cerebellum, occipital_lobe, frontal_cortex, Sy5y_exp1_D2, parietal_lobe, temporal_lobe, WAS2, adipose, platelets	ANNOTATED, CDS, coding, INTERNAL, OVCODE, OVEXON	Jeck2013, Maass2017, Rybak2015, Salzman2013	4.87146	29.2722	1	1	8.39113	3.51967	0	324.262
chr9:140605418-140676849:+	chr9:140605418-140676849:+	EHMT1	CIRCexplorer2	2361	14	71431	chr9:140513501-140605418|chr9:140676849-140685299	ENSG00000181090.20_4	ENST00000460843.5_2	NA	NA	NA	NA	4.87146	29.2722	1	1	8.39113	3.51967	0	324.262
hsa_circ_0008599	chr9:21476897-21477291:-	MIR31HG	circBase	261	2	394	chr9:21455943-21476897|chr9:21477291-21559487	ENSG00000171889.3_3	ENST00000304425.3_1	NR_027054	Hs68_RNase, Hs68_control, diencephalon, occipital_lobe, parietal_lobe, HUAEC	ANNOTATED, INTERNAL, ncRNA, OVEXON	Jeck2013, Maass2017, Rybak2015	4.87146	29.2722	1	1	8.39113	3.51967	0	324.262
hsa_circ_0003945	chr9:33953282-33956144:-	UBAP2	circBase	258	2	2862	chr9:33948585-33953282|chr9:33956144-33960823	ENSG00000137073.21_3	ENST00000379238.5_1	NM_018449	Hs68_RNase, Hs68_control, K562, Huvec, Hepg2, Helas3, H1hesc, Gm12878, Bj, Ag04450, A549, Nhek, Sknshra, diencephalon, cerebellum, Sy5y_exp1_D0, occipital_lobe, frontal_cortex, parietal_lobe, platelets	ANNOTATED, CDS, coding, INTERNAL, OVCODE, OVEXON	Jeck2013, Maass2017, Rybak2015, Salzman2013	4.87146	29.2722	1	1	8.39113	3.51967	0	324.262
hsa_circ_0001850	chr9:33960823-33973235:-	UBAP2	circBase	278	4	12412	chr9:33956144-33960823|chr9:33973235-33986757	ENSG00000137073.21_3	ENST00000379238.5_1	NM_018449	cd_19, cd_34, Hs68_RNase, Hs68_control, K562, Hepg2, Helas3, Gm12878, Bj, Ag04450, Nhek, diencephalon, cerebellum, occipital_lobe, frontal_cortex, parietal_lobe, temporal_lobe	ANNOTATED, CDS, coding, INTERNAL, OVCODE, OVEXON	Jeck2013, Memczak2013, Rybak2015, Salzman2013	4.87146	29.2722	1	1	8.39113	3.51967	0	324.262
chr9:74825602-74834422:+	chr9:74825602-74834422:+	GDA	CIRCexplorer2	222	3	8820	chr9:74817658-74825602|chr9:74834422-74838035	ENSG00000119125.16_2	ENST00000545168.5_1	NA	NA	NA	NA	4.87146	29.2722	1	1	8.39113	3.51967	0	324.262
chr9:96392251-96411494:+	chr9:96392251-96411494:+	PHF2	CIRCexplorer2	504	4	19243	chr9:96339153-96392251|chr9:96411494-96415460	ENSG00000197724.10_3	ENST00000359246.8_1	NA	NA	NA	NA	4.87146	29.2722	1	1	8.39113	3.51967	0	324.262
hsa_circ_0006789	chrX:118544152-118544325:+	SLC25A43	circBase	173	1	173	chrX:118540664-118544152|chrX:118544325-118585971	ENSG00000077713.18_3	ENST00000217909.7_1	NM_145305	Hs68_RNase, Hs68_control, K562, Huvec, Hepg2, Helas3, H1hesc, Gm12878, Bj, Ag04450, A549, Nhek, Nhlf, Sknshra, cerebellum, platelets	ANNOTATED, CDS, coding, INTERNAL, OVCODE, OVEXON	Jeck2013, Maass2017, Rybak2015, Salzman2013	4.87146	29.2722	1	1	8.39113	3.51967	0	324.262
hsa_circ_0005574	chrX:19560042-19564168:-	SH3KBP1	circBase	398	2	4126	chrX:19555898-19560042|chrX:19564168-19568091	ENSG00000147010.17_3	ENST00000397821.7_1	NM_031892	Hs68_RNase, Hs68_control, Hepg2, Gm12878, Bj, Ag04450, A549, Sknshra, diencephalon, cerebellum, occipital_lobe, frontal_cortex, parietal_lobe, temporal_lobe	ANNOTATED, CDS, coding, INTERNAL, OVCODE, OVEXON	Jeck2013, Rybak2015, Salzman2013	4.87146	29.2722	1	1	8.39113	3.51967	0	324.262
hsa_circ_0090093	chrX:23739997-23751334:-	ACOT9	circBase	443	5	11337	chrX:23731325-23739997|chrX:23751334-23752457	ENSG00000123130.16_3	ENST00000379303.9_1	NM_001037171	Hepg2, Helas3, H1hesc, Gm12878, Ag04450, A549, frontal_cortex, parietal_lobe	ANNOTATED, CDS, coding, INTERNAL, OVCODE, OVEXON	Rybak2015, Salzman2013	4.87146	29.2722	1	1	8.39113	3.51967	0	324.262
hsa_circ_0002724	chrX:53672262-53707139:-	HUWE1	circBase	666	5	34877	chrX:53661250-53672262|chrX:53707139-53710818	ENSG00000086758.15_3	ENST00000342160.7_2	NM_031407	Hs68_RNase, Hs68_control, K562, Helas3, H1hesc, Gm12878, Bj, A549, diencephalon, cerebellum, Sy5y_exp1_D0, occipital_lobe, frontal_cortex, parietal_lobe, temporal_lobe, LCL	ANNOTATED, CDS, coding, INTERNAL, OVCODE, OVEXON, UTR5	Jeck2013, Maass2017, Rybak2015, Salzman2013	4.87146	29.2722	1	1	8.39113	3.51967	0	324.262
chrX:76872080-76920267:-	chrX:76872080-76920267:-	ATRX	CIRCexplorer2	1757	12	48187	chrX:76856033-76872080|chrX:76920267-76931720	ENSG00000085224.21_4	ENST00000373344.9_1	NA	NA	NA	NA	4.87146	29.2722	1	1	8.39113	3.51967	0	324.262
chrX:76909587-76912143:-	chrX:76909587-76912143:-	ATRX	CIRCexplorer2	197	2	2556	chrX:76907843-76909587|chrX:76912143-76918870	ENSG00000085224.21_4	ENST00000373344.9_1	NA	NA	NA	NA	4.87146	29.2722	1	1	8.39113	3.51967	0	324.262
chr1:100905487-100933650:+	chr1:100905487-100933650:+	CDC14A	CIRCexplorer2	588	5	28163	chr1:100889857-100905487|chr1:100933650-100949847	ENSG00000079335.18_3	ENST00000635056.1_2	NA	NA	NA	NA	4.47276	22.2041	1	1	7.99243	3.51967	0	243.196
hsa_circ_0006583	chr1:114214355-114216087:+	MAGI3	circBase	374	3	1732	chr1:114201887-114214355|chr1:114216087-114223819	ENSG00000081026.18_3	ENST00000369617.8_1	NM_152900	Hs68_RNase, Hs68_control, K562, Hepg2, Helas3, H1hesc, Ag04450, Sknshra, Mcf7, diencephalon, cerebellum, Sy5y_exp1_D0, occipital_lobe, frontal_cortex, Sy5y_exp1_D2, parietal_lobe, temporal_lobe	ANNOTATED, CDS, coding, INTERNAL, OVCODE, OVEXON	Jeck2013, Rybak2015, Salzman2013	4.47276	22.2041	1	1	7.99243	3.51967	0	243.196
hsa_circ_0008449	chr1:118449127-118461358:-	GDAP2	circBase	460	4	12231	chr1:118441838-118449127|chr1:118461358-118462804	ENSG00000196505.10_2	ENST00000369443.9_1	NM_017686	Hs68_RNase, Hs68_control, Nhek, K562, Huvec, Gm12878, Ag04450, diencephalon, cerebellum, occipital_lobe, frontal_cortex, parietal_lobe, temporal_lobe	ANNOTATED, CDS, coding, INTERNAL, OVCODE, OVEXON	Jeck2013, Rybak2015, Salzman2013	4.47276	22.2041	1	1	7.99243	3.51967	0	243.196
hsa_circ_0005995	chr1:150933038-150934634:+	SETDB1	circBase	658	2	1596	chr1:150931823-150933038|chr1:150934634-150935062	ENSG00000143379.12_2	ENST00000271640.9_1	NM_001145415	Hs68_RNase, Hs68_control	ANNOTATED, CDS, coding, INTERNAL, OVCODE, OVEXON	Jeck2013	4.47276	22.2041	1	1	7.99243	3.51967	0	243.196
hsa_circ_0002394	chr1:151630710-151641111:+	SNX27	circBase	606	5	10401	chr1:151611595-151630710|chr1:151641111-151655831	ENSG00000143376.12_2	ENST00000368841.6_1	NM_030918	Hs68_RNase, Hs68_control, Nhek, H1hesc, Gm12878, Ag04450, Sknshra, diencephalon, cerebellum, Sy5y_exp1_D0, occipital_lobe, frontal_cortex, parietal_lobe, temporal_lobe, SY5Y_exp2_D4, neutophils	ANNOTATED, CDS, coding, INTERNAL, OVCODE, OVEXON	Jeck2013, Maass2017, Rybak2015, Salzman2013	4.47276	22.2041	1	1	7.99243	3.51967	0	243.196
hsa_circ_0000133	chr1:153637695-153641033:-	ILF2	circBase	469	5	3338	chr1:153636950-153637695|chr1:153641033-153642311	ENSG00000143621.16_2	ENST00000361891.8_1	NM_004515	cd_34, neutr, Hs68_RNase, Hs68_control, diencephalon, Sy5y_exp1_D4, cerebellum, Sy5y_exp1_D0, occipital_lobe, frontal_cortex, Sy5y_exp1_D2, parietal_lobe, temporal_lobe	ANNOTATED, CDS, coding, INTERNAL, OVCODE, OVEXON	Jeck2013, Memczak2013, Rybak2015	4.47276	22.2041	1	1	7.99243	3.51967	0	243.196
hsa_circ_0000145	chr1:161071837-161072165:-	PFDN2	circBase	213	2	328	chr1:161070649-161071837|chr1:161072165-161087741	ENSG00000143256.4_2	ENST00000368010.3_1	NM_012394	cd_34, Hs68_RNase, Hs68_control, diencephalon, cerebellum, occipital_lobe, frontal_cortex, Sy5y_exp1_D2, parietal_lobe	ANNOTATED, CDS, coding, INTERNAL, OVCODE, OVEXON	Jeck2013, Memczak2013, Rybak2015	4.47276	22.2041	1	1	7.99243	3.51967	0	243.196
hsa_circ_0009362	chr1:1756835-1770677:-	GNB1	circBase	152	2	13842	chr1:1737977-1756835|chr1:1770677-1822258	ENSG00000078369.17_2	ENST00000615252.4_1	NM_002074	Nhek, K562, H1hesc, Gm12878, Bj, Ag04450, A549, Sknshra, SY5Y_exp2_D0, diencephalon, Sy5y_exp1_D4, cerebellum, Sy5y_exp1_D0, occipital_lobe, frontal_cortex, parietal_lobe, SY5Y_exp2_D4	ANNOTATED, CDS, coding, INTERNAL, OVCODE, OVEXON, UTR5	Rybak2015, Salzman2013	4.47276	22.2041	1	1	7.99243	3.51967	0	243.196
hsa_circ_0111377	chr1:180044156-180068120:+	CEP350	circBase	3622	10	23964	chr1:180034407-180044156|chr1:180068120-180080131	ENSG00000135837.15_3	ENST00000367607.7_2	ENST00000367607.3	diencephalon, cerebellum, occipital_lobe, frontal_cortex, parietal_lobe, temporal_lobe	ANNOTATED, CDS, coding, INTERNAL, OVCODE, OVEXON	Rybak2015	4.47276	22.2041	1	1	7.99243	3.51967	0	243.196
hsa_circ_0007739	chr1:220179447-220180680:-	EPRS	circBase	345	2	1233	chr1:220178702-220179447|chr1:220180680-220184287	ENSG00000136628.17_2	ENST00000366923.7_1	NM_004446	Hs68_RNase, Hs68_control, Nhek, K562, Gm12878, Sknshra, diencephalon, cerebellum, occipital_lobe, frontal_cortex, Sy5y_exp1_D2, parietal_lobe, temporal_lobe, platelets	ANNOTATED, CDS, coding, INTERNAL, OVCODE, OVERLAPTX, OVEXON	Jeck2013, Maass2017, Rybak2015, Salzman2013	4.47276	22.2041	1	1	7.99243	3.51967	0	243.196
hsa_circ_0112021	chr1:220275470-220276119:+	IARS2	circBase	400	4	649	chr1:220273991-220275470|chr1:220276119-220276788	ENSG00000067704.9_2	ENST00000366922.2_1	ENST00000366922.1	cerebellum, Sy5y_exp1_D0, occipital_lobe, frontal_cortex, parietal_lobe, temporal_lobe	ANNOTATED, CDS, coding, INTERNAL, OVCODE, OVEXON	Rybak2015	4.47276	22.2041	1	1	7.99243	3.51967	0	243.196
hsa_circ_0112109	chr1:222898791-222903519:+	BROX	circBase	515	5	4728	chr1:222897506-222898791|chr1:222903519-222904698	ENSG00000162819.11_3	ENST00000340934.9_1	ENST00000340934.5	diencephalon, frontal_cortex	ANNOTATED, CDS, coding, INTERNAL, OVCODE, OVEXON	Rybak2015	4.47276	22.2041	1	1	7.99243	3.51967	0	243.196
hsa_circ_0007848	chr1:231930987-231954263:+	DISC1	circBase	347	3	23276	chr1:231906816-231930987|chr1:231954263-231990484	ENSG00000162946.21_4	ENST00000366632.6_1	NM_001164537	Hs68_RNase, Hs68_control, diencephalon, cerebellum, occipital_lobe, frontal_cortex, parietal_lobe, temporal_lobe, WAS2, vena_cava	ANNOTATED, CDS, coding, INTERNAL, OVCODE, OVERLAPTX, OVEXON	Jeck2013, Maass2017, Rybak2015	4.47276	22.2041	1	1	7.99243	3.51967	0	243.196
hsa_circ_0006803	chr1:233225806-233297109:-	PCNXL2	circBase	803	6	71303	chr1:233193036-233225806|chr1:233297109-233313547	ENSG00000135749.18_4	ENST00000258229.13_3	NM_014801	Hs68_RNase, Hs68_control, H1hesc, Gm12878, A549, cerebellum, frontal_cortex	ANNOTATED, CDS, coding, INTERNAL, OVCODE, OVEXON	Jeck2013, Rybak2015, Salzman2013	4.47276	22.2041	1	1	7.99243	3.51967	0	243.196
chr1:233225806-233398909:-	chr1:233225806-233398909:-	PCNX2	CIRCexplorer2	3923	22	173103	chr1:233193036-233225806|chr1:233398909-233431071	ENSG00000135749.18_4	ENST00000258229.13_3	NA	NA	NA	NA	4.47276	22.2041	1	1	7.99243	3.51967	0	243.196
hsa_circ_0001958	chr1:233313547-233344435:-	PCNXL2	circBase	582	5	30888	chr1:233297109-233313547|chr1:233344435-233353644	ENSG00000135749.18_4	ENST00000258229.13_3	NM_014801	Hs68_RNase, Hs68_control, H1hesc, Gm12878, Ag04450, A549, Mcf7, diencephalon, cerebellum, temporal_lobe	ANNOTATED, CDS, coding, INTERNAL, OVCODE, OVEXON	Jeck2013, Rybak2015, Salzman2013	4.47276	22.2041	1	1	7.99243	3.51967	0	243.196
hsa_circ_0003889	chr1:23376879-23385660:+	KDM1A	circBase	590	6	8781	chr1:23357127-23376879|chr1:23385660-23395031	ENSG00000004487.15_3	ENST00000356634.7_1	NM_001009999	Hs68_RNase, Hs68_control, K562, Helas3, H1hesc, Gm12878, Bj, Ag04450, A549, Sknshra, diencephalon, cerebellum, occipital_lobe, frontal_cortex, Sy5y_exp1_D2, parietal_lobe, temporal_lobe, platelets	ANNOTATED, CDS, coding, INTERNAL, OVCODE, OVERLAPTX, OVEXON	Jeck2013, Maass2017, Rybak2015, Salzman2013	4.47276	22.2041	1	1	7.99243	3.51967	0	243.196
chr1:235383107-235403766:-	chr1:235383107-235403766:-	ARID4B	CIRCexplorer2	1137	9	20659	chr1:235377341-235383107|chr1:235403766-235409734	ENSG00000054267.21_3	ENST00000366603.6_1	NA	NA	NA	NA	4.47276	22.2041	1	1	7.99243	3.51967	0	243.196
hsa_circ_0005090	chr1:246078831-246093239:-	SMYD3	circBase	282	3	14408	chr1:246027188-246078831|chr1:246093239-246116532	ENSG00000185420.18_3	ENST00000366517.5_1	NM_001167740	Hs68_RNase, Hs68_control, Nhek, K562, Huvec, Hepg2, Helas3, H1hesc, Gm12878, Bj, Ag04450, A549, Sknshra, diencephalon, cerebellum, occipital_lobe, frontal_cortex, parietal_lobe, temporal_lobe	ANNOTATED, CDS, coding, INTERNAL, OVCODE, OVEXON	Jeck2013, Rybak2015, Salzman2013	4.47276	22.2041	1	1	7.99243	3.51967	0	243.196
hsa_circ_0011448	chr1:33272082-33276658:-	YARS	circBase	453	3	4576	chr1:33263444-33272082|chr1:33276658-33282788	ENSG00000134684.10_2	ENST00000373477.8_1	NM_003680	K562, Gm12878, diencephalon	ANNOTATED, CDS, coding, INTERNAL, OVCODE, OVEXON	Rybak2015, Salzman2013	4.47276	22.2041	1	1	7.99243	3.51967	0	243.196
hsa_circ_0006373	chr1:40654726-40668286:+	RLF	circBase	573	4	13560	chr1:40627308-40654726|chr1:40668286-40688245	ENSG00000117000.8_2	ENST00000372771.4_1	NM_012421	Hs68_RNase, Hs68_control, diencephalon, Sy5y_exp1_D4, cerebellum, Sy5y_exp1_D0, occipital_lobe, frontal_cortex, Sy5y_exp1_D2, parietal_lobe, temporal_lobe, SY5Y_exp2_D4, WAS2, cortex, vena_cava, LCL, platelets	ANNOTATED, CDS, coding, INTERNAL, OVCODE, OVEXON	Jeck2013, Maass2017, Rybak2015	4.47276	22.2041	1	1	7.99243	3.51967	0	243.196
hsa_circ_0012368	chr1:47737747-47748131:-	STIL	circBase	1250	3	10384	chr1:47735538-47737747|chr1:47748131-47753222	ENSG00000123473.15_2	ENST00000337817.9_1	NM_001048166	K562, Helas3, Ag04450	ANNOTATED, CDS, coding, INTERNAL, OVCODE, OVEXON	Salzman2013	4.47276	22.2041	1	1	7.99243	3.51967	0	243.196
hsa_circ_0012396	chr1:51001040-51050483:-	FAF1	circBase	654	6	49443	chr1:50957473-51001040|chr1:51050483-51061792	ENSG00000185104.19_3	ENST00000396153.6_2	NM_007051	K562, Sknshra, diencephalon, cerebellum, occipital_lobe, frontal_cortex, parietal_lobe, temporal_lobe	ANNOTATED, CDS, coding, INTERNAL, OVCODE, OVERLAPTX, OVEXON	Rybak2015, Salzman2013	4.47276	22.2041	1	1	7.99243	3.51967	0	243.196
hsa_circ_0004619	chr1:51121113-51210447:-	FAF1	circBase	377	4	89334	chr1:51061888-51121113|chr1:51210447-51253671	ENSG00000185104.19_3	ENST00000396153.6_2	NM_007051	Hs68_RNase, Hs68_control, K562, Helas3, Gm12878, diencephalon, cerebellum, occipital_lobe, frontal_cortex, parietal_lobe, temporal_lobe	ANNOTATED, CDS, coding, INTERNAL, OVCODE, OVEXON	Jeck2013, Rybak2015, Salzman2013	4.47276	22.2041	1	1	7.99243	3.51967	0	243.196
hsa_circ_0000073	chr1:58992932-59002413:-	OMA1	circBase	715	5	9481	chr1:58971881-58992932|chr1:59002413-59004466	ENSG00000162600.11_3	ENST00000421528.6_1	NM_145243	cd_19, Nhek, K562, H1hesc, Gm12878, A549, Sknshra, diencephalon	ANNOTATED, CDS, coding, INTERNAL	Memczak2013, Rybak2015, Salzman2013	4.47276	22.2041	1	1	7.99243	3.51967	0	243.196
hsa_circ_0000075	chr1:59787207-59812070:+	FGGY	circBase	479	3	24863	chr1:59762579-59787207|chr1:59812070-59844420	ENSG00000172456.17_2	ENST00000413489.5_1	NM_018291	cd_19, neutr, Hs68_RNase, Hs68_control, K562, Hepg2, Helas3, H1hesc, Gm12878, Bj, Ag04450, A549, Sknshra, diencephalon, cerebellum, Sy5y_exp1_D0, occipital_lobe, frontal_cortex, Sy5y_exp1_D2, parietal_lobe, temporal_lobe, WAS2, cortex, LCL	ANNOTATED, CDS, coding, INTERNAL, OVCODE, OVEXON, UTR5	Jeck2013, Maass2017, Memczak2013, Rybak2015, Salzman2013	4.47276	22.2041	1	1	7.99243	3.51967	0	243.196
hsa_circ_0004586	chr1:63944434-63974241:-	ITGB3BP	circBase	249	3	29807	chr1:63920639-63944434|chr1:63974241-63975735	ENSG00000142856.16_2	ENST00000371092.7_1	NM_001206739	Hs68_RNase, Hs68_control, K562, cerebellum, occipital_lobe, frontal_cortex, parietal_lobe, temporal_lobe	ANNOTATED, CDS, coding, INTERNAL, OVCODE, OVEXON	Jeck2013, Rybak2015, Salzman2013	4.47276	22.2041	1	1	7.99243	3.51967	0	243.196
hsa_circ_0008389	chr1:6727768-6741097:-	DNAJC11	circBase	306	3	13329	chr1:6714099-6727768|chr1:6741097-6761788	ENSG00000007923.15_2	ENST00000377577.9_1	NM_018198	Hs68_RNase, Hs68_control, K562, Ag04450, cerebellum, frontal_cortex, temporal_lobe	ANNOTATED, CDS, coding, INTERNAL, OVCODE, OVEXON	Jeck2013, Rybak2015, Salzman2013	4.47276	22.2041	1	1	7.99243	3.51967	0	243.196
hsa_circ_0113952	chr1:67411832-67442405:+	MIER1	circBase	1036	9	30573	chr1:67405735-67411832|chr1:67442405-67447461	ENSG00000198160.14_2	ENST00000371018.7_1	NM_001146110	frontal_cortex, parietal_lobe	ANNOTATED, CDS, coding, INTERNAL, OVCODE, OVEXON	Rybak2015	4.47276	22.2041	1	1	7.99243	3.51967	0	243.196
hsa_circ_0003268	chr1:98015115-98060722:-	DPYD	circBase	674	4	45607	chr1:97981497-98015115|chr1:98060722-98144650	ENSG00000188641.12_3	ENST00000370192.7_1	NM_000110	Hs68_RNase, Hs68_control, diencephalon, occipital_lobe, frontal_cortex, parietal_lobe, temporal_lobe	ANNOTATED, CDS, coding, INTERNAL, OVCODE, OVEXON	Jeck2013, Rybak2015	4.47276	22.2041	1	1	7.99243	3.51967	0	243.196
hsa_circ_0000258	chr10:105197771-105198565:+	PDCD11	circBase	180	2	794	chr10:105194732-105197771|chr10:105198565-105199502	ENSG00000148843.13_2	ENST00000369797.7_1	NM_014976	cd_19, cd_34, Hs68_RNase, Hs68_control, diencephalon, cerebellum, Sy5y_exp1_D0, occipital_lobe, frontal_cortex, Sy5y_exp1_D2, parietal_lobe, temporal_lobe, platelets	ANNOTATED, CDS, coding, INTERNAL, OVCODE, OVEXON	Jeck2013, Maass2017, Memczak2013, Rybak2015	4.47276	22.2041	1	1	7.99243	3.51967	0	243.196
hsa_circ_0002533	chr10:114286845-114298089:+	VTI1A	circBase	163	2	11244	chr10:114224416-114286845|chr10:114298089-114427976	ENSG00000151532.13_2	ENST00000432306.5_1	NM_145206	Hs68_RNase, Hs68_control, K562, Ag04450, A549, SY5Y_exp2_D0, diencephalon, cerebellum, occipital_lobe, frontal_cortex, Sy5y_exp1_D2, parietal_lobe, temporal_lobe, platelets	ANNOTATED, CDS, coding, INTERNAL, OVCODE, OVEXON	Jeck2013, Maass2017, Rybak2015, Salzman2013	4.47276	22.2041	1	1	7.99243	3.51967	0	243.196
hsa_circ_0000267	chr10:126370175-126370948:-	FAM53B	circBase	773	1	773	chr10:126307362-126370175|chr10:126370948-126384726	ENSG00000258539.1_4	ENST00000494792.1_1	NM_014661	cd_19, Hs68_RNase, Hs68_control, Nhek, K562, Huvec, Hsmm, Hmec, Hepg2, Helas3, H1hesc, Gm12878, Bj, Ag04450, A549, Sknshra, Mcf7, diencephalon, Sy5y_exp1_D4, cerebellum, Sy5y_exp1_D0, occipital_lobe, frontal_cortex, Sy5y_exp1_D2, parietal_lobe, temporal_lobe, SY5Y_exp2_D4, WAS2, ada_scid, adipose, platelets	ANNOTATED, CDS, coding, INTERNAL, OVCODE, OVEXON	Jeck2013, Maass2017, Memczak2013, Rybak2015, Salzman2013	4.47276	22.2041	1	1	7.99243	3.51967	0	243.196
hsa_circ_0017854	chr10:16526335-16528616:+	PTER	circBase	746	2	2281	chr10:16479046-16526335|chr10:16528616-16547018	ENSG00000165983.14_2	ENST00000535784.6_1	NM_001001484	Helas3, frontal_cortex, platelets	ANNOTATED, CDS, coding, INTERNAL, OVCODE, OVEXON, UTR5	Maass2017, Rybak2015, Salzman2013	4.47276	22.2041	1	1	7.99243	3.51967	0	243.196
hsa_circ_0005125	chr10:27420787-27425314:-	YME1L1	circBase	428	4	4527	chr10:27415715-27420787|chr10:27425314-27434356	ENSG00000136758.18_3	ENST00000613434.4_1	NM_139312	Hs68_RNase, Hs68_control, diencephalon, cerebellum, occipital_lobe, frontal_cortex, parietal_lobe, temporal_lobe, platelets	ANNOTATED, CDS, coding, INTERNAL, OVCODE, OVEXON	Jeck2013, Maass2017, Rybak2015	4.47276	22.2041	1	1	7.99243	3.51967	0	243.196
hsa_circ_0018069	chr10:30315031-30318795:-	KIAA1462	circBase	3764	1	3764	chr10:30306846-30315031|chr10:30318795-30336460	ENSG00000165757.8_3	ENST00000375377.1_1	NM_020848	Bj, Ag04450, A549, diencephalon	ANNOTATED, CDS, coding, INTERNAL, OVCODE, OVEXON	Rybak2015, Salzman2013	4.47276	22.2041	1	1	7.99243	3.51967	0	243.196
hsa_circ_0008679	chr10:32854485-32873232:+	CCDC7	circBase	667	5	18747	chr10:32833229-32854485|chr10:32873232-32923181	ENSG00000216937.13_2	ENST00000639629.1_2	NM_145023	Hs68_RNase, Hs68_control, SY5Y_exp2_D0, diencephalon, cerebellum, occipital_lobe, frontal_cortex, parietal_lobe, temporal_lobe, SY5Y_exp2_D4, ada_scid, adipose, vena_cava, platelets	ALT_DONOR, CDS, coding, downstream_end, OVCODE, OVEXON, UTR3	Jeck2013, Maass2017, Rybak2015	4.47276	22.2041	1	1	7.99243	3.51967	0	243.196
hsa_circ_0005486	chr10:34648074-34673182:-	PARD3	circBase	1138	6	25108	chr10:34637043-34648074|chr10:34673182-34688257	ENSG00000148498.15_4	ENST00000545260.5_3	NM_019619	Hs68_RNase, Hs68_control, A549, SY5Y_exp2_D0, diencephalon, Sy5y_exp1_D4, cerebellum, occipital_lobe, frontal_cortex, Sy5y_exp1_D2, parietal_lobe, temporal_lobe, SY5Y_exp2_D4	ANNOTATED, CDS, coding, INTERNAL, OVCODE, OVEXON	Jeck2013, Rybak2015, Salzman2013	4.47276	22.2041	1	1	7.99243	3.51967	0	243.196
hsa_circ_0018185	chr10:34985245-34985347:-	PARD3	circBase	102	1	102	chr10:34806087-34985245|chr10:34985347-35103803	ENSG00000148498.15_4	ENST00000545260.5_3	NM_019619	K562, A549	ANNOTATED, CDS, coding, INTERNAL, OVCODE, OVEXON	Salzman2013	4.47276	22.2041	1	1	7.99243	3.51967	0	243.196
hsa_circ_0094061	chr10:71243446-71258152:+	TSPAN15	circBase	474	4	14706	chr10:71211446-71243446|chr10:71258152-71264193	ENSG00000099282.9_3	ENST00000373290.6_1	NM_012339	diencephalon, cerebellum, parietal_lobe, temporal_lobe	ANNOTATED, CDS, coding, INTERNAL, OVCODE, OVEXON	Rybak2015	4.47276	22.2041	1	1	7.99243	3.51967	0	243.196
hsa_circ_0004977	chr10:72604229-72619256:+	SGPL1	circBase	588	5	15027	chr10:72576636-72604229|chr10:72619256-72628101	ENSG00000166224.16_3	ENST00000373202.7_1	NM_003901	Hs68_RNase, Hs68_control, diencephalon, cerebellum, occipital_lobe, frontal_cortex, parietal_lobe, temporal_lobe	ANNOTATED, CDS, coding, INTERNAL, OVCODE, OVEXON	Jeck2013, Rybak2015	4.47276	22.2041	1	1	7.99243	3.51967	0	243.196
hsa_circ_0019061	chr10:90661412-90682193:+	STAMBPL1	circBase	1307	9	20781	chr10:90640395-90661412|chr10:90682193-90682924	ENSG00000138134.11_3	ENST00000371926.7_1	NM_020799	Helas3, Gm12878, A549, Nhlf, diencephalon, cerebellum, occipital_lobe, frontal_cortex, parietal_lobe	ANNOTATED, CDS, coding, INTERNAL, OVCODE, OVEXON, UTR5	Rybak2015, Salzman2013	4.47276	22.2041	1	1	7.99243	3.51967	0	243.196
hsa_circ_0024457	chr11:118365002-118372572:+	MLL	circBase	1327	10	7570	chr11:118363945-118365002|chr11:118372572-118373112	ENSG00000118058.20_3	ENST00000534358.5_2	NM_001197104	K562, Ag04450, Sknshra, diencephalon, cerebellum, occipital_lobe, frontal_cortex, parietal_lobe, temporal_lobe	ANNOTATED, CDS, coding, INTERNAL, OVCODE, OVEXON	Rybak2015, Salzman2013	4.47276	22.2041	1	1	7.99243	3.51967	0	243.196
hsa_circ_0005589	chr11:118454523-118455359:+	ARCN1	circBase	371	2	836	chr11:118454073-118454523|chr11:118455359-118461055	ENSG00000095139.13_2	ENST00000392859.7_1	NM_001655	Hs68_RNase, Hs68_control, H1hesc, Gm12878, Ag04450, Nhek, Sknshra, diencephalon, cerebellum, occipital_lobe, frontal_cortex, parietal_lobe, temporal_lobe, SY5Y_exp2_D4, neutophils, platelets	ANNOTATED, CDS, coding, INTERNAL, OVCODE, OVEXON	Jeck2013, Maass2017, Rybak2015, Salzman2013	4.47276	22.2041	1	1	7.99243	3.51967	0	243.196
hsa_circ_0024605	chr11:120276826-120280159:+	ARHGEF12	circBase	167	3	3333	chr11:120207984-120276826|chr11:120280159-120291461	ENSG00000196914.8_2	ENST00000397843.6_2	NM_015313	K562, H1hesc, Gm12878, Bj, Ag04450, A549, Nhek, Sknshra	ANNOTATED, CDS, coding, INTERNAL, OVCODE, OVERLAPTX, OVEXON	Salzman2013	4.47276	22.2041	1	1	7.99243	3.51967	0	243.196
hsa_circ_0007843	chr11:128993340-129034322:-	ARHGAP32	circBase	286	3	40982	chr11:128963602-128993340|chr11:129034322-129061977	ENSG00000134909.18_2	ENST00000310343.13_1	NM_001142685	Hs68_RNase, Hs68_control, H1hesc, A549, Nhek, diencephalon, cerebellum, occipital_lobe, frontal_cortex, parietal_lobe, temporal_lobe, right_atrium, platelets	ANNOTATED, CDS, coding, INTERNAL, OVCODE, OVEXON	Jeck2013, Maass2017, Rybak2015, Salzman2013	4.47276	22.2041	1	1	7.99243	3.51967	0	243.196
hsa_circ_0006469	chr11:18422383-18425358:+	LDHA	circBase	466	3	2975	chr11:18421095-18422383|chr11:18425358-18426995	ENSG00000134333.13_3	ENST00000422447.7_1	NM_001165414	Hs68_RNase, Hs68_control	ANNOTATED, CDS, coding, INTERNAL, OVCODE, OVEXON	Jeck2013	4.47276	22.2041	1	1	7.99243	3.51967	0	243.196
hsa_circ_0021709	chr11:34969052-34999729:+	PDHX	circBase	782	6	30677	chr11:34953031-34969052|chr11:34999729-35006116	ENSG00000110435.11_2	ENST00000448838.7_1	NM_003477	K562, Sknshra	ANNOTATED, CDS, coding, INTERNAL, OVCODE, OVEXON	Salzman2013	4.47276	22.2041	1	1	7.99243	3.51967	0	243.196
hsa_circ_0023321	chr11:70176278-70194526:+	PPFIA1	circBase	1233	9	18248	chr11:70172924-70176278|chr11:70194526-70200406	ENSG00000131626.16_3	ENST00000253925.11_1	NM_003626	Hepg2, Helas3, H1hesc, Bj, Ag04450, A549, Sknshra, Mcf7, parietal_lobe	ANNOTATED, CDS, coding, INTERNAL, OVCODE, OVERLAPTX, OVEXON	Rybak2015, Salzman2013	4.47276	22.2041	1	1	7.99243	3.51967	0	243.196
hsa_circ_0096497	chr11:77394754-77413540:-	RSF1	circBase	2332	6	18786	chr11:77389198-77394754|chr11:77413540-77436589	ENSG00000048649.13_3	ENST00000308488.10_1	ENST00000308488.6	temporal_lobe	ANNOTATED, CDS, coding, INTERNAL, OVCODE, OVERLAPTX, OVEXON	Rybak2015	4.47276	22.2041	1	1	7.99243	3.51967	0	243.196
hsa_circ_0096861	chr11:9735012-9754257:+	SWAP70	circBase	840	5	19245	chr11:9715833-9735012|chr11:9754257-9759759	ENSG00000133789.14_2	ENST00000318950.10_1	ENST00000318950.6	diencephalon, frontal_cortex	ANNOTATED, CDS, coding, INTERNAL, OVCODE, OVEXON	Rybak2015	4.47276	22.2041	1	1	7.99243	3.51967	0	243.196
hsa_circ_0028166	chr12:110463546-110468563:+	ANKRD13A	circBase	547	5	5017	chr12:110461917-110463546|chr12:110468563-110471601	ENSG00000076513.16_3	ENST00000261739.8_1	NM_033121	Ag04450, A549, diencephalon, cerebellum, frontal_cortex	ANNOTATED, CDS, coding, INTERNAL, OVCODE, OVERLAPTX, OVEXON	Rybak2015, Salzman2013	4.47276	22.2041	1	1	7.99243	3.51967	0	243.196
hsa_circ_0000439	chr12:111991961-111993723:-	ATXN2	circBase	97	2	1762	chr12:111990781-111991961|chr12:111993723-112036587	ENSG00000204842.14_4	ENST00000389153.8_1	NM_002973	cd_19, K562, Bj, Ag04450, A549, Sknshra, SY5Y_exp2_D0, diencephalon, Sy5y_exp1_D4, cerebellum, Sy5y_exp1_D0, occipital_lobe, frontal_cortex, Sy5y_exp1_D2, parietal_lobe, SY5Y_exp2_D8, temporal_lobe, SY5Y_exp2_D4, WAS2	ANNOTATED, CDS, coding, INTERNAL	Maass2017, Memczak2013, Rybak2015, Salzman2013	4.47276	22.2041	1	1	7.99243	3.51967	0	243.196
hsa_circ_0000441	chr12:116534473-116549317:-	MED13L	circBase	169	2	14844	chr12:116460406-116534473|chr12:116549317-116675272	ENSG00000123066.7_3	ENST00000281928.7_2	NM_015335	neutr, Hs68_RNase, Hs68_control, diencephalon, cerebellum, Sy5y_exp1_D0, occipital_lobe, frontal_cortex, Sy5y_exp1_D2, parietal_lobe, temporal_lobe, WAS2, decidua, right_atrium, muscle, MSC_047, neutophils, fibroblasts	ANNOTATED, CDS, coding, INTERNAL, OVCODE, OVEXON	Jeck2013, Maass2017, Memczak2013, Rybak2015	4.47276	22.2041	1	1	7.99243	3.51967	0	243.196
hsa_circ_0029579	chr12:133393125-133398897:-	GOLGA3	circBase	589	2	5772	chr12:133390005-133393125|chr12:133398897-133404912	ENSG00000090615.14_4	ENST00000204726.7_4	NM_005895	K562, H1hesc, Ag04450	ANNOTATED, CDS, coding, INTERNAL, OVCODE, OVEXON, UTR5	Salzman2013	4.47276	22.2041	1	1	7.99243	3.51967	0	243.196
hsa_circ_0025721	chr12:27521194-27543172:+	ARNTL2	circBase	786	7	21978	chr12:27486036-27521194|chr12:27543172-27553466	ENSG00000029153.14_3	ENST00000544915.5_2	NM_020183	H1hesc, Ag04450, diencephalon, cerebellum, occipital_lobe, frontal_cortex, parietal_lobe, temporal_lobe	ANNOTATED, CDS, coding, INTERNAL, OVCODE, OVERLAPTX, OVEXON	Rybak2015, Salzman2013	4.47276	22.2041	1	1	7.99243	3.51967	0	243.196
hsa_circ_0025841	chr12:32480394-32481489:+	BICD1	circBase	1095	1	1095	chr12:32459056-32480394|chr12:32481489-32487449	ENSG00000151746.13_3	ENST00000548411.5_1	NM_001714	Nhek, K562, Huvec, H1hesc, Gm12878, Ag04450, Sknshra, Mcf7, diencephalon, cerebellum, Sy5y_exp1_D0, occipital_lobe, frontal_cortex, Sy5y_exp1_D2, parietal_lobe, SY5Y_exp2_D8, temporal_lobe	ANNOTATED, CDS, coding, INTERNAL, OVCODE, OVEXON	Rybak2015, Salzman2013	4.47276	22.2041	1	1	7.99243	3.51967	0	243.196
chr12:56184350-56188664:-	chr12:56184350-56188664:-	SARNP	CIRCexplorer2	129	3	4314	chr12:56182927-56184350|chr12:56188664-56189808	ENSG00000205323.8_3	ENST00000546604.5_1	NA	NA	NA	NA	4.47276	22.2041	1	1	7.99243	3.51967	0	243.196
hsa_circ_0002886	chr12:83250788-83251359:+	TMTC2	circBase	571	1	571	chr12:83081448-83250788|chr12:83251359-83289596	ENSG00000179104.8_2	ENST00000551915.5_1	NM_152588	Hs68_RNase, Hs68_control, Nhek, Huvec, Helas3, H1hesc, Gm12878, Bj, Ag04450, A549, Sknshra, Mcf7, diencephalon, Sy5y_exp1_D4, cerebellum, Sy5y_exp1_D0, occipital_lobe, frontal_cortex, Sy5y_exp1_D2, parietal_lobe, SY5Y_exp2_D8, temporal_lobe, WAS2	ANNOTATED, CDS, coding, INTERNAL, OVCODE, OVEXON	Jeck2013, Maass2017, Rybak2015, Salzman2013	4.47276	22.2041	1	1	7.99243	3.51967	0	243.196
chr12:9758948-9775032:+	chr12:9758948-9775032:+	AC092821.3	CIRCexplorer2	462	4	16084	chr12:9736760-9758948|chr12:9775032-9786020	ENSG00000284634.1_1	ENST00000642112.1_1	NA	NA	NA	NA	4.47276	22.2041	1	1	7.99243	3.51967	0	243.196
hsa_circ_0000467	chr13:21742126-21742538:-	SKA3	circBase	412	1	412	chr13:21736014-21742126|chr13:21742538-21746477	ENSG00000165480.15_2	ENST00000400018.7_1	NM_145061	cd_19, neutr, K562, Huvec, H1hesc, Gm12878, Bj, Ag04450, Sknshra, diencephalon, Sy5y_exp1_D4, cerebellum, Sy5y_exp1_D0, occipital_lobe, frontal_cortex, Sy5y_exp1_D2, parietal_lobe, temporal_lobe, WAS2, LCL, platelets	ANNOTATED, CDS, coding, INTERNAL	Maass2017, Memczak2013, Rybak2015, Salzman2013	4.47276	22.2041	1	1	7.99243	3.51967	0	243.196
hsa_circ_0004865	chr13:24796956-24798720:+	SPATA13	circBase	1764	1	1764	chr13:24591840-24796956|chr13:24798720-24825855	ENSG00000273167.1_4	ENST00000382141.4_1	NM_001166271	Hs68_RNase, Hs68_control, Hepg2, H1hesc, Ag04450, A549, Nhlf, diencephalon, cerebellum, occipital_lobe, frontal_cortex, temporal_lobe	ANNOTATED, CDS, coding, INTERNAL, OVCODE, OVEXON, UTR5	Jeck2013, Rybak2015, Salzman2013	4.47276	22.2041	1	1	7.99243	3.51967	0	243.196
hsa_circ_0003489	chr13:26974589-26975761:+	CDK8	circBase	336	3	1172	chr13:26971362-26974589|chr13:26975761-26978092	ENSG00000132964.11_2	ENST00000536792.5_1	NM_001260	Hs68_RNase, Hs68_control, Nhek, K562, Huvec, Hepg2, Helas3, H1hesc, Gm12878, Ag04450, A549, Sknshra, Mcf7, diencephalon, cerebellum, Sy5y_exp1_D0, occipital_lobe, frontal_cortex, Sy5y_exp1_D2, parietal_lobe, SY5Y_exp2_D8, temporal_lobe, platelets	ANNOTATED, CDS, coding, INTERNAL, OVCODE, OVEXON	Jeck2013, Maass2017, Rybak2015, Salzman2013	4.47276	22.2041	1	1	7.99243	3.51967	0	243.196
hsa_circ_0100315	chr13:35615069-35672542:+	NBEA	circBase	1386	10	57473	chr13:35517251-35615069|chr13:35672542-35683426	ENSG00000172915.18_3	ENST00000400445.7_1	NM_015678	diencephalon, cerebellum, occipital_lobe, frontal_cortex, parietal_lobe, temporal_lobe	ANNOTATED, CDS, coding, INTERNAL, OVCODE, OVERLAPTX, OVEXON	Rybak2015	4.47276	22.2041	1	1	7.99243	3.51967	0	243.196
hsa_circ_0030222	chr13:48523074-48528692:-	SUCLA2	circBase	515	4	5618	chr13:48517580-48523074|chr13:48528692-48542729	ENSG00000136143.14_3	ENST00000378654.8_1	NM_003850	K562	ANNOTATED, CDS, coding, INTERNAL, OVCODE, OVEXON	Salzman2013	4.47276	22.2041	1	1	7.99243	3.51967	0	243.196
chr13:61059932-61109367:+	chr13:61059932-61109367:+	TDRD3	CIRCexplorer2	1551	6	49435	chr13:61057980-61059932|chr13:61109367-61141658	ENSG00000083544.13_3	ENST00000196169.7_2	NA	NA	NA	NA	4.47276	22.2041	1	1	7.99243	3.51967	0	243.196
hsa_circ_0030388	chr13:64564228-64608670:-	TCONS_l2_00007569	circBase	439	4	44442	chr13:64561172-64564228|chr13:64608670-64649374	ENSG00000227674.1_2	ENST00000456627.1_1	TCONS_l2_00007569	K562, Helas3, H1hesc, Gm12878	ANNOTATED, ncRNA, OVEXON	Salzman2013	4.47276	22.2041	1	1	7.99243	3.51967	0	243.196
hsa_circ_0030582	chr13:95768175-95840796:-	ABCC4	circBase	1272	11	72621	chr13:95735544-95768175|chr13:95840796-95847089	ENSG00000125257.13_2	ENST00000376887.8_1	NM_005845	Helas3, Gm12878, Bj, Ag04450, diencephalon, occipital_lobe, frontal_cortex, parietal_lobe, temporal_lobe, platelets	ANNOTATED, CDS, coding, INTERNAL, OVCODE, OVEXON	Maass2017, Rybak2015, Salzman2013	4.47276	22.2041	1	1	7.99243	3.51967	0	243.196
hsa_circ_0030594	chr13:95822785-95840796:-	ABCC4	circBase	561	5	18011	chr13:95818621-95822785|chr13:95840796-95847089	ENSG00000125257.13_2	ENST00000376887.8_1	NM_005845	K562, Ag04450	ANNOTATED, CDS, coding, INTERNAL, OVCODE, OVEXON	Salzman2013	4.47276	22.2041	1	1	7.99243	3.51967	0	243.196
hsa_circ_0005721	chr14:20871535-20874559:-	TEP1	circBase	699	5	3024	chr14:20869740-20871535|chr14:20874559-20876031	ENSG00000129566.12_3	ENST00000262715.9_2	NM_007110	Hs68_RNase, Hs68_control, Nhek, Hepg2, Bj, Ag04450	ANNOTATED, CDS, coding, INTERNAL, OVCODE, OVEXON	Jeck2013, Salzman2013	4.47276	22.2041	1	1	7.99243	3.51967	0	243.196
hsa_circ_0005663	chr14:23419522-23421892:-	HAUS4	circBase	507	4	2370	chr14:23417222-23419522|chr14:23421892-23424308	ENSG00000092036.18_4	ENST00000206474.11_3	NM_001166269	Hs68_RNase, Hs68_control, K562, Hepg2, H1hesc, Gm12878, Bj, Ag04450, A549, Mcf7, diencephalon, cerebellum, occipital_lobe, frontal_cortex, Sy5y_exp1_D2, parietal_lobe, temporal_lobe	ANNOTATED, CDS, coding, INTERNAL, OVCODE, OVEXON	Jeck2013, Rybak2015, Salzman2013	4.47276	22.2041	1	1	7.99243	3.51967	0	243.196
hsa_circ_0101553	chr14:31139461-31177271:+	SCFD1	circBase	774	9	37810	chr14:31122794-31139461|chr14:31177271-31185129	ENSG00000092108.20_4	ENST00000458591.6_3	ENST00000458591.2	diencephalon, cerebellum, parietal_lobe	ANNOTATED, CDS, coding, INTERNAL, OVCODE, OVEXON	Rybak2015	4.47276	22.2041	1	1	7.99243	3.51967	0	243.196
hsa_circ_0031433	chr14:31371741-31380368:-	STRN3	circBase	539	4	8627	chr14:31364954-31371741|chr14:31380368-31380982	ENSG00000196792.11_2	ENST00000355683.9_2	NM_001083893	K562, H1hesc, Gm12878, Bj, Ag04450, A549, Sknshra, diencephalon, cerebellum, occipital_lobe, frontal_cortex, parietal_lobe, SY5Y_exp2_D8, temporal_lobe, platelets	ANNOTATED, CDS, coding, INTERNAL, OVCODE, OVEXON	Maass2017, Rybak2015, Salzman2013	4.47276	22.2041	1	1	7.99243	3.51967	0	243.196
hsa_circ_0101971	chr14:50304856-50312983:-	NEMF	circBase	343	3	8127	chr14:50301167-50304856|chr14:50312983-50318280	ENSG00000165525.17_2	ENST00000298310.9_1	ENST00000298310.5	occipital_lobe, frontal_cortex	ANNOTATED, CDS, coding, INTERNAL, OVCODE, OVERLAPTX, OVEXON	Rybak2015	4.47276	22.2041	1	1	7.99243	3.51967	0	243.196
chr14:55168779-55231258:+	chr14:55168779-55231258:+	SAMD4A	CIRCexplorer2	1400	6	62479	chr14:55034830-55168779|chr14:55231258-55236821	ENSG00000020577.13_2	ENST00000554335.5_1	NA	NA	NA	NA	4.47276	22.2041	1	1	7.99243	3.51967	0	243.196
chr14:65499327-65511161:+	chr14:65499327-65511161:+	CHURC1-FNTB	CIRCexplorer2	350	3	11834	chr14:65494499-65499327|chr14:65511161-65519955	ENSG00000125954.12_3	ENST00000552941.5_3	NA	NA	NA	NA	4.47276	22.2041	1	1	7.99243	3.51967	0	243.196
chr14:75557972-75572699:-	chr14:75557972-75572699:-	NEK9	CIRCexplorer2	914	7	14727	chr14:75555344-75557972|chr14:75572699-75573204	ENSG00000119638.12_3	ENST00000238616.9_1	NA	NA	NA	NA	4.47276	22.2041	1	1	7.99243	3.51967	0	243.196
hsa_circ_0033126	chr14:97026985-97029230:+	PAPOLA	circBase	138	2	2245	chr14:97022750-97026985|chr14:97029230-97031291	ENSG00000090060.17_2	ENST00000216277.12_1	NM_032632	Nhek, K562, Huvec, Hsmm, Hepg2, Helas3, H1hesc, Gm12878, Bj, Ag04450, A549, Sknshra, diencephalon, cerebellum, Sy5y_exp1_D0, occipital_lobe, frontal_cortex, Sy5y_exp1_D2, parietal_lobe, temporal_lobe, WAS2, platelets	ANNOTATED, CDS, coding, INTERNAL, OVCODE, OVEXON	Maass2017, Rybak2015, Salzman2013	4.47276	22.2041	1	1	7.99243	3.51967	0	243.196
hsa_circ_0000566	chr14:97299803-97327072:+	VRK1	circBase	1073	10	27269	chr14:97263784-97299803|chr14:97327072-97342366	ENSG00000100749.7_3	ENST00000216639.7_1	NM_003384	HEK293, cd_19, cd_34, neutr, SY5Y_exp2_D0, diencephalon, Sy5y_exp1_D4, cerebellum, Sy5y_exp1_D0, occipital_lobe, frontal_cortex, Sy5y_exp1_D2, parietal_lobe, temporal_lobe, SY5Y_exp2_D4, WAS2, ada_scid, vena_cava, MSC_047, LCL, platelets	ANNOTATED, CDS, coding, INTERNAL, UTR5	Maass2017, Memczak2013, Rybak2015	4.47276	22.2041	1	1	7.99243	3.51967	0	243.196
hsa_circ_0034294	chr15:30053341-30092905:-	TJP1	circBase	983	7	39564	chr15:30034985-30053341|chr15:30092905-30114204	ENSG00000104067.16_4	ENST00000346128.10_1	NM_003257	Nhek, K562, Hepg2, Helas3, H1hesc, Bj, Ag04450, A549, Nhlf, Sknshra, Mcf7, diencephalon, cerebellum, frontal_cortex, parietal_lobe, temporal_lobe	ANNOTATED, CDS, coding, INTERNAL, OVCODE, OVERLAPTX, OVEXON	Rybak2015, Salzman2013	4.47276	22.2041	1	1	7.99243	3.51967	0	243.196
hsa_circ_0035249	chr15:50923613-50955243:-	TRPM7	circBase	1201	9	31630	chr15:50920446-50923613|chr15:50955243-50978727	ENSG00000092439.13_4	ENST00000313478.11_1	NM_017672	Helas3, diencephalon, cerebellum, occipital_lobe, frontal_cortex, parietal_lobe, temporal_lobe, vena_cava	ANNOTATED, CDS, coding, INTERNAL, OVCODE, OVERLAPTX, OVEXON	Maass2017, Rybak2015, Salzman2013	4.47276	22.2041	1	1	7.99243	3.51967	0	243.196
hsa_circ_0104084	chr15:62283198-62327251:-	VPS13C	circBase	1262	13	44053	chr15:62277198-62283198|chr15:62327251-62333522	ENSG00000129003.15_3	ENST00000249837.7_1	NM_001018088	frontal_cortex	ANNOTATED, CDS, coding, INTERNAL, OVCODE, OVERLAPTX, OVEXON	Rybak2015	4.47276	22.2041	1	1	7.99243	3.51967	0	243.196
hsa_circ_0104109	chr15:63821212-63866602:+	USP3	circBase	1158	11	45390	chr15:63797029-63821212|chr15:63866602-63880503	ENSG00000140455.16_4	ENST00000558157.5_1	ENST00000268049.7	diencephalon, cerebellum, occipital_lobe, frontal_cortex, parietal_lobe, temporal_lobe	ANNOTATED, CDS, coding, INTERNAL, OVCODE, OVERLAPTX, OVEXON, UTR5	Rybak2015	4.47276	22.2041	1	1	7.99243	3.51967	0	243.196
hsa_circ_0002779	chr15:64404771-64429131:+	SNX1	circBase	1217	12	24360	chr15:64386534-64404771|chr15:64429131-64429766	ENSG00000028528.14_3	ENST00000560829.5_1	NM_003099	Hs68_RNase, Hs68_control, occipital_lobe, frontal_cortex	ANNOTATED, CDS, coding, INTERNAL, OVCODE, OVEXON	Jeck2013, Rybak2015	4.47276	22.2041	1	1	7.99243	3.51967	0	243.196
hsa_circ_0104292	chr15:65780027-65804902:-	DPP8	circBase	966	6	24875	chr15:65777498-65780027|chr15:65804902-65807993	ENSG00000074603.18_3	ENST00000341861.9_1	ENST00000341861.5	diencephalon, cerebellum, occipital_lobe, frontal_cortex, parietal_lobe, temporal_lobe	ANNOTATED, CDS, coding, INTERNAL, OVCODE, OVERLAPTX, OVEXON	Rybak2015	4.47276	22.2041	1	1	7.99243	3.51967	0	243.196
hsa_circ_0035957	chr15:66044716-66053776:-	DENND4A	circBase	662	3	9060	chr15:66034122-66044716|chr15:66053776-66084347	ENSG00000174485.15_3	ENST00000443035.7_1	NM_001144823	K562, Gm12878, Bj, Sknshra, diencephalon, cerebellum, occipital_lobe, frontal_cortex, parietal_lobe, temporal_lobe, WAS2, ada_scid, platelets	ANNOTATED, CDS, coding, INTERNAL, OVCODE, OVEXON, UTR5	Maass2017, Rybak2015, Salzman2013	4.47276	22.2041	1	1	7.99243	3.51967	0	243.196
hsa_circ_0000626	chr15:72320071-72338975:-	MYO9A	circBase	1069	3	18904	chr15:72313358-72320071|chr15:72338975-72410020	ENSG00000066933.15_3	ENST00000356056.9_1	NM_006901	cd_34, diencephalon, cerebellum, occipital_lobe, frontal_cortex, parietal_lobe, temporal_lobe	ANNOTATED, CDS, coding, INTERNAL, UTR5	Memczak2013, Rybak2015	4.47276	22.2041	1	1	7.99243	3.51967	0	243.196
hsa_circ_0104785	chr15:85610244-85626875:+	PDE8A	circBase	392	4	16631	chr15:85607657-85610244|chr15:85626875-85632568	ENSG00000073417.14_4	ENST00000310298.8_4	ENST00000310298.4	diencephalon, cerebellum, Sy5y_exp1_D0, occipital_lobe, frontal_cortex, parietal_lobe, temporal_lobe	ANNOTATED, CDS, coding, INTERNAL, OVCODE, OVEXON	Rybak2015	4.47276	22.2041	1	1	7.99243	3.51967	0	243.196
hsa_circ_0105024	chr16:12293457-12371893:+	SNX29	circBase	187	2	78436	chr16:12223615-12293457|chr16:12371893-12450019	ENSG00000048471.13_3	ENST00000566228.5_1	ENST00000566228.1	diencephalon, cerebellum, frontal_cortex	ANNOTATED, CDS, coding, INTERNAL, OVCODE, OVEXON	Rybak2015	4.47276	22.2041	1	1	7.99243	3.51967	0	243.196
hsa_circ_0003349	chr16:15973660-15978062:-	FOPNL	circBase	283	2	4402	chr16:15967484-15973660|chr16:15978062-15982414	ENSG00000133393.12_2	ENST00000255759.10_1	NM_144600	Hs68_RNase, Hs68_control, diencephalon, cerebellum, occipital_lobe, frontal_cortex, parietal_lobe, temporal_lobe, platelets	ANNOTATED, CDS, coding, INTERNAL, OVCODE, OVEXON	Jeck2013, Maass2017, Rybak2015	4.47276	22.2041	1	1	7.99243	3.51967	0	243.196
hsa_circ_0105242	chr16:23632682-23637718:-	PALB2	circBase	527	4	5036	chr16:23625412-23632682|chr16:23637718-23640524	ENSG00000083093.9_2	ENST00000568219.5_2	NM_024675	occipital_lobe, frontal_cortex, temporal_lobe	ANNOTATED, CDS, coding, INTERNAL, OVCODE, OVERLAPTX, OVEXON	Rybak2015	4.47276	22.2041	1	1	7.99243	3.51967	0	243.196
hsa_circ_0105346	chr16:29917108-29917448:+	ASPHD1	circBase	221	2	340	chr16:29916286-29917108|chr16:29917448-29930851	ENSG00000174939.10_3	ENST00000566693.1_1	ENST00000308748.5	diencephalon, Sy5y_exp1_D4, cerebellum, Sy5y_exp1_D0, occipital_lobe, frontal_cortex, parietal_lobe, temporal_lobe	ALT_DONOR, CDS, coding, downstream_end, OVCODE, OVEXON, UTR3	Rybak2015	4.47276	22.2041	1	1	7.99243	3.51967	0	243.196
hsa_circ_0105768	chr16:67902242-67902502:+	NUTF2	circBase	171	2	260	chr16:67899132-67902242|chr16:67902502-67904702	ENSG00000102898.11_3	ENST00000219169.8_1	ENST00000219169.4	frontal_cortex, parietal_lobe	ANNOTATED, CDS, coding, INTERNAL, OVCODE, OVEXON	Rybak2015	4.47276	22.2041	1	1	7.99243	3.51967	0	243.196
hsa_circ_0040378	chr16:71783796-71787790:-	AP1G1	circBase	268	3	3994	chr16:71782281-71783796|chr16:71787790-71789921	ENSG00000166747.12_3	ENST00000299980.8_2	NM_001030007	K562, Huvec, Hepg2, Ag04450, Sknshra, Mcf7, cerebellum, frontal_cortex	ANNOTATED, CDS, coding, INTERNAL, OVCODE, OVEXON	Rybak2015, Salzman2013	4.47276	22.2041	1	1	7.99243	3.51967	0	243.196
hsa_circ_0105973	chr16:75445722-75448593:-	CFDP1	circBase	466	3	2871	chr16:75429107-75445722|chr16:75448593-75467186	ENSG00000153774.8_3	ENST00000283882.3_1	NM_006324	occipital_lobe, frontal_cortex, parietal_lobe, temporal_lobe	ANNOTATED, CDS, coding, INTERNAL, OVCODE, OVEXON	Rybak2015	4.47276	22.2041	1	1	7.99243	3.51967	0	243.196
hsa_circ_0041151	chr17:131558-183725:-	RPH3AL	circBase	650	5	52167	chr17:97076-131558|chr17:183725-202502	ENSG00000181031.15_4	ENST00000331302.11_1	NM_006987	Helas3, A549	ANNOTATED, CDS, coding, INTERNAL, OVCODE, OVERLAPTX, OVEXON, UTR5	Salzman2013	4.47276	22.2041	1	1	7.99243	3.51967	0	243.196
hsa_circ_0004018	chr17:1703150-1704318:-	SMYD4	circBase	1168	1	1168	chr17:1690898-1703150|chr17:1704318-1707919	ENSG00000186532.11_3	ENST00000305513.11_1	NM_052928	Hs68_RNase, Hs68_control, Nhek, K562, Huvec, Helas3, H1hesc, Gm12878, Bj, Ag04450, A549, Sknshra, Mcf7, diencephalon, cerebellum, occipital_lobe, frontal_cortex, parietal_lobe	ANNOTATED, CDS, coding, INTERNAL, OVCODE, OVEXON	Jeck2013, Rybak2015, Salzman2013	4.47276	22.2041	1	1	7.99243	3.51967	0	243.196
hsa_circ_0042426	chr17:20107645-20135718:+	SPECC1	circBase	2068	4	28073	chr17:20013875-20107645|chr17:20135718-20149238	ENSG00000128487.16_3	ENST00000395527.8_1	NM_152904	Helas3, A549, diencephalon, temporal_lobe	ANNOTATED, CDS, coding, INTERNAL, OVCODE, OVERLAPTX, OVEXON	Rybak2015, Salzman2013	4.47276	22.2041	1	1	7.99243	3.51967	0	243.196
hsa_circ_0042802	chr17:27975161-27999147:-	SSH2	circBase	813	6	23986	chr17:27963820-27975161|chr17:27999147-28003837	ENSG00000141298.17_3	ENST00000269033.7_1	NM_033389	K562, Hepg2, H1hesc, Gm12878, Ag04450, A549, Sknshra, diencephalon, cerebellum, Sy5y_exp1_D0, occipital_lobe, frontal_cortex, parietal_lobe, temporal_lobe, platelets	ANNOTATED, CDS, coding, INTERNAL, OVCODE, OVERLAPTX, OVEXON	Maass2017, Rybak2015, Salzman2013	4.47276	22.2041	1	1	7.99243	3.51967	0	243.196
chr17:2894590-2923889:+	chr17:2894590-2923889:+	RAP1GAP2	CIRCexplorer2	938	8	29299	chr17:2888360-2894590|chr17:2923889-2929301	ENSG00000132359.14_3	ENST00000637138.1_2	NA	NA	NA	NA	4.47276	22.2041	1	1	7.99243	3.51967	0	243.196
hsa_circ_0043307	chr17:36357157-36361804:-	LOC440434	circBase	600	5	4647	chr17:36353765-36357157|chr17:36361804-36365110	ENSG00000274615.1_3	ENST00000611212.1_1	NR_036750	A549	ANNOTATED, INTERNAL, ncRNA, OVEXON	Salzman2013	4.47276	22.2041	1	1	7.99243	3.51967	0	243.196
chr17:39973309-39974779:+	chr17:39973309-39974779:+	FKBP10	CIRCexplorer2	482	3	1470	chr17:39969531-39973309|chr17:39974779-39975461	ENSG00000141756.18_4	ENST00000321562.8_1	NA	NA	NA	NA	4.47276	22.2041	1	1	7.99243	3.51967	0	243.196
hsa_circ_0004958	chr17:58711213-58725443:+	PPM1D	circBase	316	2	14230	chr17:58701110-58711213|chr17:58725443-58733959	ENSG00000170836.11_2	ENST00000629650.2_1	NM_003620	Hs68_RNase, Hs68_control, K562, Gm12878, Ag04450, A549, Sknshra, diencephalon, cerebellum, occipital_lobe, frontal_cortex, parietal_lobe, temporal_lobe, WAS2, platelets	ANNOTATED, CDS, coding, INTERNAL, OVCODE, OVEXON	Jeck2013, Maass2017, Rybak2015, Salzman2013	4.47276	22.2041	1	1	7.99243	3.51967	0	243.196
hsa_circ_0107595	chr17:67270099-67280213:-	ABCA5	circBase	492	3	10114	chr17:67267430-67270099|chr17:67280213-67282038	ENSG00000154265.15_3	ENST00000392676.7_1	NM_018672	diencephalon, cerebellum, occipital_lobe, frontal_cortex, parietal_lobe, temporal_lobe	ANNOTATED, CDS, coding, INTERNAL, OVCODE, OVEXON	Rybak2015	4.47276	22.2041	1	1	7.99243	3.51967	0	243.196
hsa_circ_0008114	chr17:77073511-77073946:+	ENGASE	circBase	270	2	435	chr17:77071172-77073511|chr17:77073946-77076288	ENSG00000167280.16_3	ENST00000578419.5_1	NM_001042573	Hs68_RNase, Hs68_control, Nhek, K562, Hsmm, Hepg2, Helas3, Gm12878, Bj, Ag04450, A549, Sknshra, diencephalon, cerebellum, Sy5y_exp1_D0, occipital_lobe, frontal_cortex, parietal_lobe, temporal_lobe, muscle	ANNOTATED, CDS, coding, INTERNAL, OVCODE, OVEXON	Jeck2013, Maass2017, Rybak2015, Salzman2013	4.47276	22.2041	1	1	7.99243	3.51967	0	243.196
chr17:78968380-78972220:+	chr17:78968380-78972220:+	CHMP6	CIRCexplorer2	487	6	3840	chr17:78965473-78968380|chr17:78972220-78972897	ENSG00000176108.9_3	ENST00000572525.5_1	NA	NA	NA	NA	4.47276	22.2041	1	1	7.99243	3.51967	0	243.196
chr18:246323-265530:-	chr18:246323-265530:-	THOC1	CIRCexplorer2	864	10	19207	chr18:226901-246323|chr18:265530-267965	ENSG00000079134.11_3	ENST00000579232.5_1	NA	NA	NA	NA	4.47276	22.2041	1	1	7.99243	3.51967	0	243.196
hsa_circ_0047644	chr18:46783379-46906128:-	DYM	circBase	1267	10	122749	chr18:46690157-46783379|chr18:46906128-46917962	ENSG00000141627.13_3	ENST00000269445.10_1	NM_017653	Bj, Ag04450, Sknshra	ANNOTATED, CDS, coding, INTERNAL, OVCODE, OVEXON	Salzman2013	4.47276	22.2041	1	1	7.99243	3.51967	0	243.196
hsa_circ_0007528	chr18:59739905-59763183:-	PIGN	circBase	595	8	23278	chr18:59684974-59739905|chr18:59763183-59768307	ENSG00000197563.10_3	ENST00000639600.1_1	NM_176787	Hs68_RNase, Hs68_control, Nhek, K562, Hepg2, Helas3, Gm12878, Ag04450, A549, Sknshra, diencephalon, cerebellum, occipital_lobe, frontal_cortex, parietal_lobe, temporal_lobe, platelets	ANNOTATED, CDS, coding, INTERNAL, OVCODE, OVEXON	Jeck2013, Maass2017, Rybak2015, Salzman2013	4.47276	22.2041	1	1	7.99243	3.51967	0	243.196
chr18:9525717-9525849:+	chr18:9525717-9525849:+	RALBP1	CIRCexplorer2	132	1	132	chr18:9524753-9525717|chr18:9525849-9530831	ENSG00000017797.12_3	ENST00000019317.8_1	NA	NA	NA	NA	4.47276	22.2041	1	1	7.99243	3.51967	0	243.196
hsa_circ_0048259	chr19:1510148-1510916:-	ADAMTSL5	circBase	338	4	768	chr19:1508569-1510148|chr19:1510916-1511034	ENSG00000185761.10_2	ENST00000585700.5_1	NM_213604	Hepg2, Helas3, Bj, Ag04450, A549, Nhek, Sknshra	ALT_ACCEPTOR, CDS, coding, INTERNAL, OVCODE, OVEXON	Salzman2013	4.47276	22.2041	1	1	7.99243	3.51967	0	243.196
hsa_circ_0109434	chr19:33406242-33417890:-	CEP89	circBase	536	5	11648	chr19:33392318-33406242|chr19:33417890-33422334	ENSG00000121289.17_3	ENST00000305768.9_3	NM_032816	diencephalon, cerebellum, occipital_lobe, frontal_cortex, parietal_lobe, temporal_lobe	ANNOTATED, CDS, coding, INTERNAL, OVCODE, OVEXON	Rybak2015	4.47276	22.2041	1	1	7.99243	3.51967	0	243.196
hsa_circ_0051749	chr19:48922490-48923071:+	GRIN2D	circBase	356	2	581	chr19:48919412-48922490|chr19:48923071-48925041	ENSG00000105464.3_2	ENST00000263269.3_1	NM_000836	K562, H1hesc, A549, diencephalon, occipital_lobe, temporal_lobe	ANNOTATED, CDS, coding, INTERNAL, OVCODE, OVEXON	Rybak2015, Salzman2013	4.47276	22.2041	1	1	7.99243	3.51967	0	243.196
hsa_circ_0052040	chr19:51464999-51470581:-	KLK6	circBase	542	3	5582	chr19:51462572-51464999|chr19:51470581-51471320	ENSG00000167755.14_3	ENST00000376851.7_1	NM_001012964	Mcf7	ANNOTATED, CDS, coding, INTERNAL, OVCODE, OVERLAPTX, OVEXON	Salzman2013	4.47276	22.2041	1	1	7.99243	3.51967	0	243.196
hsa_circ_0055904	chr2:101898320-101911643:-	RNF149	circBase	699	5	13323	chr2:101889803-101898320|chr2:101911643-101924590	ENSG00000163162.8_2	ENST00000424632.5_1	NM_173647	Nhek, K562, Hepg2, Helas3, Gm12878, Ag04450, A549, diencephalon, cerebellum, occipital_lobe, frontal_cortex, parietal_lobe, temporal_lobe, WAS2	ANNOTATED, CDS, coding, INTERNAL, OVCODE, OVEXON	Maass2017, Rybak2015, Salzman2013	4.47276	22.2041	1	1	7.99243	3.51967	0	243.196
chr2:109408130-109411177:+	chr2:109408130-109411177:+	CCDC138	CIRCexplorer2	310	2	3047	chr2:109405422-109408130|chr2:109411177-109414883	ENSG00000163006.11_4	ENST00000412964.6_1	NA	NA	NA	NA	4.47276	22.2041	1	1	7.99243	3.51967	0	243.196
chr2:118688612-118696687:-	chr2:118688612-118696687:-	CCDC93	CIRCexplorer2	320	4	8075	chr2:118677972-118688612|chr2:118696687-118698764	ENSG00000125633.10_3	ENST00000319432.9_1	NA	NA	NA	NA	4.47276	22.2041	1	1	7.99243	3.51967	0	243.196
hsa_circ_0117281	chr2:128627027-128628933:-	AMMECR1L	circBase	317	3	1906	chr2:128624570-128627027|chr2:128628933-128631401	ENSG00000144233.9_2	ENST00000272647.9_1	NM_001199140	cerebellum, occipital_lobe, frontal_cortex, parietal_lobe, temporal_lobe	ANNOTATED, CDS, coding, INTERNAL, OVCODE, OVERLAPTX, OVEXON	Rybak2015	4.47276	22.2041	1	1	7.99243	3.51967	0	243.196
hsa_circ_0056390	chr2:128750760-128754065:-	SAP130	circBase	264	2	3305	chr2:128747440-128750760|chr2:128754065-128757314	ENSG00000136715.17_3	ENST00000357702.9_2	NM_001145928	Nhek, K562, Huvec, Helas3, H1hesc, Gm12878, Ag04450, A549, Sknshra, diencephalon, cerebellum, occipital_lobe, frontal_cortex, parietal_lobe, temporal_lobe	ANNOTATED, CDS, coding, INTERNAL, OVCODE, OVEXON	Rybak2015, Salzman2013	4.47276	22.2041	1	1	7.99243	3.51967	0	243.196
hsa_circ_0056401	chr2:128855002-128867320:+	UGGT1	circBase	249	2	12318	chr2:128848956-128855002|chr2:128867320-128870657	ENSG00000136731.12_2	ENST00000438277.5_1	NR_027671	Helas3, diencephalon, cerebellum, occipital_lobe, frontal_cortex, parietal_lobe, temporal_lobe, platelets	ANNOTATED, INTERNAL, ncRNA, OVCODE, OVEXON	Maass2017, Rybak2015, Salzman2013	4.47276	22.2041	1	1	7.99243	3.51967	0	243.196
chr2:148936268-149099905:+	chr2:148936268-149099905:+	MBD5	CIRCexplorer2	217	2	163637	chr2:148778615-148936268|chr2:149099905-149215771	ENSG00000204406.12_3	ENST00000488372.5_1	NA	NA	NA	NA	4.47276	22.2041	1	1	7.99243	3.51967	0	243.196
hsa_circ_0002844	chr2:182786674-182793005:+	SSFA2	circBase	583	2	6331	chr2:182785389-182786674|chr2:182793005-182794287	ENSG00000138434.16_2	ENST00000431877.6_1	NM_001130445	Hs68_RNase, Hs68_control, Huvec, Hepg2, diencephalon, occipital_lobe, frontal_cortex, parietal_lobe, temporal_lobe	ANNOTATED, CDS, coding, INTERNAL, OVCODE, OVEXON, UTR3	Jeck2013, Rybak2015, Salzman2013	4.47276	22.2041	1	1	7.99243	3.51967	0	243.196
hsa_circ_0057781	chr2:202603392-202609152:-	ALS2	circBase	419	3	5760	chr2:202598161-202603392|chr2:202609152-202611288	ENSG00000003393.14_3	ENST00000264276.10_1	NM_020919	K562, H1hesc, diencephalon, cerebellum, occipital_lobe, frontal_cortex, parietal_lobe, temporal_lobe	ANNOTATED, CDS, coding, INTERNAL, OVCODE, OVEXON	Rybak2015, Salzman2013	4.47276	22.2041	1	1	7.99243	3.51967	0	243.196
hsa_circ_0058010	chr2:210962809-211019335:-	C2orf67	circBase	1579	4	56526	chr2:210940480-210962809|chr2:211019335-211035872	ENSG00000144445.16_2	ENST00000281772.13_2	NM_152519	Hepg2, H1hesc, Gm12878, Bj, Ag04450, Sknshra, Mcf7, diencephalon, Sy5y_exp1_D4, cerebellum, occipital_lobe, frontal_cortex, parietal_lobe, temporal_lobe, right_atrium	ANNOTATED, CDS, coding, INTERNAL, OVCODE, OVERLAPTX, OVEXON, UTR5	Maass2017, Rybak2015, Salzman2013	4.47276	22.2041	1	1	7.99243	3.51967	0	243.196
hsa_circ_0119167	chr2:219411641-219423400:-	USP37	circBase	626	4	11759	chr2:219411021-219411641|chr2:219423400-219425542	ENSG00000135913.10_2	ENST00000258399.7_1	NM_020935	cerebellum, frontal_cortex, temporal_lobe	ANNOTATED, CDS, coding, INTERNAL, OVCODE, OVEXON, UTR5	Rybak2015	4.47276	22.2041	1	1	7.99243	3.51967	0	243.196
hsa_circ_0058495	chr2:227729319-227779067:+	RHBDD1	circBase	946	5	49748	chr2:227700803-227729319|chr2:227779067-227860146	ENSG00000144468.16_3	ENST00000341329.7_1	NM_001167608	Nhek, K562, Hepg2, Helas3, H1hesc, Gm12878, Bj, Ag04450, A549, Nhlf, Sknshra, Mcf7, diencephalon, cerebellum, occipital_lobe, frontal_cortex, parietal_lobe, temporal_lobe, vena_cava, platelets	ANNOTATED, CDS, coding, INTERNAL, OVCODE, OVEXON, UTR5	Maass2017, Rybak2015, Salzman2013	4.47276	22.2041	1	1	7.99243	3.51967	0	243.196
hsa_circ_0058733	chr2:233651859-233660931:+	GIGYF2	circBase	1107	6	9072	chr2:233641187-233651859|chr2:233660931-233671200	ENSG00000204120.14_4	ENST00000629305.2_2	NM_015575	Nhek, K562, Gm12878, Ag04450, A549, Mcf7	ANNOTATED, CDS, coding, INTERNAL, OVCODE, OVEXON	Salzman2013	4.47276	22.2041	1	1	7.99243	3.51967	0	243.196
hsa_circ_0052967	chr2:24181170-24207701:+	UBXN2A	circBase	715	6	26531	chr2:24150485-24181170|chr2:24207701-24222541	ENSG00000173960.13_3	ENST00000446425.2_1	NM_181713	Nhek, K562, Sknshra, diencephalon, Sy5y_exp1_D4, cerebellum, Sy5y_exp1_D0, occipital_lobe, frontal_cortex, Sy5y_exp1_D2, parietal_lobe, SY5Y_exp2_D8, temporal_lobe, LCL	ANNOTATED, CDS, coding, INTERNAL, OVCODE, OVEXON, UTR5	Maass2017, Rybak2015, Salzman2013	4.47276	22.2041	1	1	7.99243	3.51967	0	243.196
hsa_circ_0006023	chr2:27900161-27900791:+	SLC4A1AP	circBase	257	2	630	chr2:27898559-27900161|chr2:27900791-27905114	ENSG00000163798.13_3	ENST00000326019.10_1	NM_018158	Hs68_RNase, Hs68_control, diencephalon, cerebellum, occipital_lobe, frontal_cortex, parietal_lobe, temporal_lobe	ANNOTATED, CDS, coding, INTERNAL, OVCODE, OVEXON	Jeck2013, Rybak2015	4.47276	22.2041	1	1	7.99243	3.51967	0	243.196
hsa_circ_0004732	chr2:29356520-29380268:+	CLIP4	circBase	1087	7	23748	chr2:29355111-29356520|chr2:29380268-29383198	ENSG00000115295.19_3	ENST00000415891.5_1	NM_024692	Hs68_RNase, Hs68_control, diencephalon, cerebellum, occipital_lobe, frontal_cortex, parietal_lobe, temporal_lobe	ALT_DONOR, CDS, coding, INTERNAL, intronic, OVCODE, OVEXON	Jeck2013, Rybak2015	4.47276	22.2041	1	1	7.99243	3.51967	0	243.196
hsa_circ_0119730	chr2:29356520-29404563:+	CLIP4	circBase	1555	12	48043	chr2:29355111-29356520|chr2:29404563-29412356	ENSG00000115295.19_3	ENST00000401617.6_1	ENST00000401617.2	frontal_cortex	ANNOTATED, CDS, coding, INTERNAL, OVCODE, OVEXON	Rybak2015	4.47276	22.2041	1	1	7.99243	3.51967	0	243.196
hsa_circ_0002348	chr2:36623756-36706837:+	CRIM1	circBase	1041	6	83081	chr2:36583766-36623756|chr2:36706837-36726361	ENSG00000150938.9_2	ENST00000280527.6_1	NM_016441	Hs68_RNase, Hs68_control, Nhek, Helas3, H1hesc, Bj, Ag04450, A549, Sknshra, Mcf7, diencephalon, cerebellum, occipital_lobe, frontal_cortex, parietal_lobe, temporal_lobe, HUAEC, placenta	ANNOTATED, CDS, coding, INTERNAL, OVCODE, OVEXON	Jeck2013, Maass2017, Rybak2015, Salzman2013	4.47276	22.2041	1	1	7.99243	3.51967	0	243.196
hsa_circ_0002392	chr2:43725971-43755127:-	THADA	circBase	480	4	29156	chr2:43712464-43725971|chr2:43755127-43768297	ENSG00000115970.18_3	ENST00000405975.6_3	NM_001083953	Hs68_RNase, Hs68_control, K562, cerebellum, frontal_cortex	ANNOTATED, CDS, coding, INTERNAL, OVCODE, OVEXON	Jeck2013, Rybak2015, Salzman2013	4.47276	22.2041	1	1	7.99243	3.51967	0	243.196
chr2:44139570-44175657:-	chr2:44139570-44175657:-	LRPPRC	CIRCexplorer2	1540	14	36087	chr2:44132919-44139570|chr2:44175657-44176740	ENSG00000138095.18_2	ENST00000260665.11_1	NA	NA	NA	NA	4.47276	22.2041	1	1	7.99243	3.51967	0	243.196
hsa_circ_0120583	chr2:61468694-61520685:-	USP34	circBase	2316	21	51991	chr2:61463524-61468694|chr2:61520685-61522083	ENSG00000115464.14_3	ENST00000398571.6_2	ENST00000398571.2	cerebellum, occipital_lobe, frontal_cortex, parietal_lobe, temporal_lobe	ANNOTATED, CDS, coding, INTERNAL, OVCODE, OVERLAPTX, OVEXON	Rybak2015	4.47276	22.2041	1	1	7.99243	3.51967	0	243.196
chr2:63540382-63667005:-	chr2:63540382-63667005:-	WDPCP	CIRCexplorer2	1428	7	126623	chr2:63486544-63540382|chr2:63667005-63711737	ENSG00000143951.15_3	ENST00000272321.11_2	NA	NA	NA	NA	4.47276	22.2041	1	1	7.99243	3.51967	0	243.196
hsa_circ_0055053	chr2:69573035-69590802:-	GFPT1	circBase	882	9	17767	chr2:69569381-69573035|chr2:69590802-69597132	ENSG00000198380.12_2	ENST00000357308.8_1	NM_001244710	K562, Ag04450, frontal_cortex	ANNOTATED, CDS, coding, INTERNAL, OVCODE, OVEXON	Rybak2015, Salzman2013	4.47276	22.2041	1	1	7.99243	3.51967	0	243.196
chr2:97025880-97033111:+	chr2:97025880-97033111:+	NCAPH	CIRCexplorer2	641	5	7231	chr2:97024931-97025880|chr2:97033111-97034709	ENSG00000121152.9_3	ENST00000240423.8_2	NA	NA	NA	NA	4.47276	22.2041	1	1	7.99243	3.51967	0	243.196
chr2:99988124-99988193:+	chr2:99988124-99988193:+	EIF5B	CIRCexplorer2	69	1	69	chr2:99987602-99988124|chr2:99988193-99992809	ENSG00000158417.10_2	ENST00000617677.1_1	NA	NA	NA	NA	4.47276	22.2041	1	1	7.99243	3.51967	0	243.196
hsa_circ_0003209	chr20:30370051-30385318:+	TPX2	circBase	891	6	15267	chr20:30366787-30370051|chr20:30385318-30386167	ENSG00000088325.15_2	ENST00000300403.10_1	NM_012112	Hs68_RNase, Hs68_control, K562, Hepg2, Ag04450, A549, Sknshra, diencephalon, cerebellum, frontal_cortex, parietal_lobe, temporal_lobe, platelets	ANNOTATED, CDS, coding, INTERNAL, OVCODE, OVEXON	Jeck2013, Maass2017, Rybak2015, Salzman2013	4.47276	22.2041	1	1	7.99243	3.51967	0	243.196
hsa_circ_0005868	chr20:33057852-33069011:+	ITCH	circBase	669	6	11159	chr20:33050026-33057852|chr20:33069011-33077070	ENSG00000078747.14_3	ENST00000374864.8_3	NM_031483	Hs68_RNase, Hs68_control, K562, Helas3, Ag04450, Sknshra, diencephalon, cerebellum, occipital_lobe, frontal_cortex, parietal_lobe, temporal_lobe, platelets	ANNOTATED, CDS, coding, INTERNAL, OVCODE, OVEXON	Jeck2013, Maass2017, Rybak2015, Salzman2013	4.47276	22.2041	1	1	7.99243	3.51967	0	243.196
hsa_circ_0115302	chr20:45874751-45891172:-	ZMYND8	circBase	804	3	16421	chr20:45867882-45874751|chr20:45891172-45905057	ENSG00000101040.19_3	ENST00000311275.11_1	ENST00000311275.7	parietal_lobe	ANNOTATED, CDS, coding, INTERNAL, OVCODE, OVEXON	Rybak2015	4.47276	22.2041	1	1	7.99243	3.51967	0	243.196
hsa_circ_0060623	chr20:45918930-45927691:-	ZMYND8	circBase	514	4	8761	chr20:45916028-45918930|chr20:45927691-45938799	ENSG00000101040.19_3	ENST00000311275.11_1	NM_183047	K562, Hepg2, diencephalon, occipital_lobe, frontal_cortex, parietal_lobe, temporal_lobe, platelets	ANNOTATED, CDS, coding, INTERNAL, OVCODE, OVERLAPTX, OVEXON	Maass2017, Rybak2015, Salzman2013	4.47276	22.2041	1	1	7.99243	3.51967	0	243.196
chr20:47734313-47741142:-	chr20:47734313-47741142:-	STAU1	CIRCexplorer2	918	5	6829	chr20:47733785-47734313|chr20:47741142-47752369	ENSG00000124214.19_3	ENST00000371828.7_2	NA	NA	NA	NA	4.47276	22.2041	1	1	7.99243	3.51967	0	243.196
chr20:47881252-47892416:-	chr20:47881252-47892416:-	ZNFX1	CIRCexplorer2	2191	4	11164	chr20:47880020-47881252|chr20:47892416-47894557	ENSG00000124201.14_2	ENST00000371752.5_2	NA	NA	NA	NA	4.47276	22.2041	1	1	7.99243	3.51967	0	243.196
hsa_circ_0009105	chr20:5939173-5944005:+	MCM8	circBase	285	2	4832	chr20:5937875-5939173|chr20:5944005-5948081	ENSG00000125885.13_4	ENST00000378883.5_1	NM_182802	Hs68_RNase, Hs68_control, K562, Hepg2, Helas3, H1hesc, Ag04450, Sknshra	ANNOTATED, CDS, coding, INTERNAL, OVCODE, OVEXON	Jeck2013, Salzman2013	4.47276	22.2041	1	1	7.99243	3.51967	0	243.196
hsa_circ_0115648	chr21:17135209-17177577:+	USP25	circBase	735	6	42368	chr21:17102757-17135209|chr21:17177577-17181127	ENSG00000155313.15_2	ENST00000285679.10_1	ENST00000285681.2	diencephalon, occipital_lobe, frontal_cortex, parietal_lobe, temporal_lobe	ANNOTATED, CDS, coding, INTERNAL, OVCODE, OVEXON	Rybak2015	4.47276	22.2041	1	1	7.99243	3.51967	0	243.196
chr21:32711557-32836348:-	chr21:32711557-32836348:-	TIAM1	CIRCexplorer2	233	2	124791	chr21:32649224-32711557|chr21:32836348-32931239	ENSG00000156299.13_3	ENST00000286827.7_1	NA	NA	NA	NA	4.47276	22.2041	1	1	7.99243	3.51967	0	243.196
hsa_circ_0116272	chr22:24698162-24726399:+	SPECC1L	circBase	2433	6	28237	chr22:24666951-24698162|chr22:24726399-24730377	ENSG00000100014.19_4	ENST00000437398.5_1	NM_015330	diencephalon, cerebellum, occipital_lobe, frontal_cortex, temporal_lobe	ANNOTATED, CDS, coding, INTERNAL, OVCODE, OVEXON, UTR5	Rybak2015	4.47276	22.2041	1	1	7.99243	3.51967	0	243.196
hsa_circ_0062938	chr22:32154531-32161046:+	DEPDC5	circBase	221	3	6515	chr22:32150965-32154531|chr22:32161046-32162570	ENSG00000100150.16_3	ENST00000535622.5_1	NM_001242896	Nhek, K562, Helas3, H1hesc, Gm12878, Bj, Ag04450, Sknshra, diencephalon, cerebellum, occipital_lobe, frontal_cortex, parietal_lobe, temporal_lobe, adipose, vena_cava, platelets	ANNOTATED, CDS, coding, INTERNAL, OVCODE, OVEXON	Maass2017, Rybak2015, Salzman2013	4.47276	22.2041	1	1	7.99243	3.51967	0	243.196
hsa_circ_0116732	chr22:44062983-44083461:-	EFCAB6	circBase	952	7	20478	chr22:44031096-44062983|chr22:44083461-44107354	ENSG00000186976.14_3	ENST00000396231.6_2	NM_022785	diencephalon, occipital_lobe, frontal_cortex, temporal_lobe	ANNOTATED, CDS, coding, INTERNAL, OVCODE, OVEXON	Rybak2015	4.47276	22.2041	1	1	7.99243	3.51967	0	243.196
hsa_circ_0003054	chr22:46085591-46114373:+	ATXN10	circBase	612	5	28782	chr22:46068059-46085591|chr22:46114373-46125304	ENSG00000130638.16_3	ENST00000252934.9_1	NM_013236	Hs68_RNase, Hs68_control, K562, H1hesc, Gm12878, Ag04450, A549, diencephalon, Sy5y_exp1_D4, cerebellum, Sy5y_exp1_D0, occipital_lobe, frontal_cortex, parietal_lobe, temporal_lobe, WAS2, ada_scid	ANNOTATED, CDS, coding, INTERNAL, OVCODE, OVEXON	Jeck2013, Maass2017, Rybak2015, Salzman2013	4.47276	22.2041	1	1	7.99243	3.51967	0	243.196
hsa_circ_0063770	chr22:46088875-46125470:+	ATXN10	circBase	586	5	36595	chr22:46068059-46088875|chr22:46125470-46134610	ENSG00000130638.16_3	ENST00000381061.8_1	NM_013236	K562, Helas3, Bj, Ag04450, A549, Sknshra, frontal_cortex	ANNOTATED, CDS, coding, INTERNAL, OVCODE, OVEXON	Rybak2015, Salzman2013	4.47276	22.2041	1	1	7.99243	3.51967	0	243.196
hsa_circ_0066735	chr3:107429298-107474525:+	BBX	circBase	915	7	45227	chr3:107364756-107429298|chr3:107474525-107491474	ENSG00000114439.18_3	ENST00000415149.6_1	NM_001142568	Nhek, K562	ANNOTATED, CDS, coding, INTERNAL, OVCODE, OVEXON, UTR5	Salzman2013	4.47276	22.2041	1	1	7.99243	3.51967	0	243.196
hsa_circ_0005768	chr3:133907680-133914026:-	RYK	circBase	323	3	6346	chr3:133901915-133907680|chr3:133914026-133921573	ENSG00000163785.12_2	ENST00000460933.5_1	NM_001005861	Hs68_RNase, Hs68_control, Ag04450, Mcf7, diencephalon, cerebellum, occipital_lobe, frontal_cortex, parietal_lobe, temporal_lobe, WAS2, adipose, HUAEC	ANNOTATED, CDS, coding, INTERNAL, OVCODE, OVEXON	Jeck2013, Maass2017, Rybak2015, Salzman2013	4.47276	22.2041	1	1	7.99243	3.51967	0	243.196
hsa_circ_0067723	chr3:149589815-149629870:+	RNF13	circBase	411	4	40055	chr3:149570383-149589815|chr3:149629870-149638920	ENSG00000082996.19_4	ENST00000392894.7_1	NM_007282	Helas3, H1hesc	ANNOTATED, CDS, coding, INTERNAL, OVCODE, OVEXON	Salzman2013	4.47276	22.2041	1	1	7.99243	3.51967	0	243.196
hsa_circ_0001273	chr3:16327848-16345099:+	OXNAD1	circBase	786	5	17251	chr3:16313229-16327848|chr3:16345099-16378618	ENSG00000154814.13_3	ENST00000605932.5_1	NM_138381	cd_34, neutr, K562, Gm12878, Bj, Ag04450, Sknshra, SY5Y_exp2_D0, diencephalon, cerebellum, occipital_lobe, frontal_cortex, parietal_lobe, temporal_lobe, WAS2	ALT_DONOR, CDS, coding, INTERNAL, UTR3	Maass2017, Memczak2013, Rybak2015, Salzman2013	4.47276	22.2041	1	1	7.99243	3.51967	0	243.196
hsa_circ_0067985	chr3:171944660-171969331:+	FNDC3B	circBase	603	3	24671	chr3:171851336-171944660|chr3:171969331-172003715	ENSG00000075420.12_2	ENST00000415807.6_1	NM_022763	K562, Hepg2, Helas3, Gm12878, Ag04450, occipital_lobe	ANNOTATED, CDS, coding, INTERNAL, OVCODE, OVERLAPTX, OVEXON	Rybak2015, Salzman2013	4.47276	22.2041	1	1	7.99243	3.51967	0	243.196
chr3:196730771-196754781:-	chr3:196730771-196754781:-	MELTF	CIRCexplorer2	2088	14	24010	chr3:196730322-196730771|chr3:196754781-196756524	ENSG00000163975.11_3	ENST00000296350.9_1	NA	NA	NA	NA	4.47276	22.2041	1	1	7.99243	3.51967	0	243.196
hsa_circ_0003602	chr3:47702783-47719801:-	SMARCC1	circBase	863	6	17018	chr3:47680270-47702783|chr3:47719801-47721926	ENSG00000173473.10_3	ENST00000254480.9_1	NM_003074	Hs68_RNase, Hs68_control, Nhek, K562, Huvec, Hepg2, Helas3, H1hesc, Gm12878, Bj, Ag04450, A549, Sknshra, Mcf7, diencephalon, Sy5y_exp1_D4, cerebellum, occipital_lobe, frontal_cortex, parietal_lobe, temporal_lobe, SY5Y_exp2_D4	ANNOTATED, CDS, coding, INTERNAL, OVCODE, OVEXON	Jeck2013, Rybak2015, Salzman2013	4.47276	22.2041	1	1	7.99243	3.51967	0	243.196
hsa_circ_0124044	chr3:49339816-49343321:-	USP4	circBase	333	2	3505	chr3:49338124-49339816|chr3:49343321-49348052	ENSG00000114316.12_3	ENST00000351842.8_1	NM_003363	diencephalon, frontal_cortex	ANNOTATED, CDS, coding, INTERNAL, OVCODE, OVEXON	Rybak2015	4.47276	22.2041	1	1	7.99243	3.51967	0	243.196
hsa_circ_0124176	chr3:52702513-52713742:-	PBRM1	circBase	399	3	11229	chr3:52696292-52702513|chr3:52713742-52719764	ENSG00000163939.18_3	ENST00000431678.5_2	NM_018313	diencephalon, occipital_lobe, frontal_cortex, temporal_lobe	ALT_ACCEPTOR, CDS, coding, INTERNAL, intronic, OVCODE, OVEXON, UTR5	Rybak2015	4.47276	22.2041	1	1	7.99243	3.51967	0	243.196
hsa_circ_0066367	chr3:58131647-58135954:+	FLNB	circBase	942	6	4307	chr3:58129340-58131647|chr3:58135954-58139101	ENSG00000136068.14_2	ENST00000490882.5_1	NM_001164317	Nhek, Huvec, Hsmm, Hepg2, Helas3, H1hesc, Gm12878, Ag04450, A549, Sknshra, diencephalon, occipital_lobe, frontal_cortex	ANNOTATED, CDS, coding, INTERNAL, OVCODE, OVEXON	Rybak2015, Salzman2013	4.47276	22.2041	1	1	7.99243	3.51967	0	243.196
hsa_circ_0002453	chr3:8977554-8990254:-	RAD18	circBase	756	5	12700	chr3:8955404-8977554|chr3:8990254-9000603	ENSG00000070950.9_3	ENST00000264926.6_1	NM_020165	Hs68_RNase, Hs68_control, Sy5y_exp1_D4, cerebellum, occipital_lobe, frontal_cortex, parietal_lobe, temporal_lobe, platelets	ANNOTATED, CDS, coding, INTERNAL, OVCODE, OVEXON	Jeck2013, Maass2017, Rybak2015	4.47276	22.2041	1	1	7.99243	3.51967	0	243.196
hsa_circ_0006135	chr3:93714717-93722752:+	ARL13B	circBase	321	2	8035	chr3:93699326-93714717|chr3:93722752-93754174	ENSG00000169379.15_2	ENST00000394222.7_1	NM_001174150	Hs68_RNase, Hs68_control, K562, Hepg2, Helas3, Bj, Ag04450, Sknshra, diencephalon, Sy5y_exp1_D4, cerebellum, Sy5y_exp1_D0, occipital_lobe, frontal_cortex, Sy5y_exp1_D2, parietal_lobe, temporal_lobe, SY5Y_exp2_D4, WAS2, osteocytes, platelets	ANNOTATED, CDS, coding, INTERNAL, OVCODE, OVEXON	Jeck2013, Maass2017, Rybak2015, Salzman2013	4.47276	22.2041	1	1	7.99243	3.51967	0	243.196
hsa_circ_0124794	chr3:9406699-9413220:+	THUMPD3	circBase	860	3	6521	chr3:9404811-9406699|chr3:9413220-9416199	ENSG00000134077.15_3	ENST00000452837.6_1	NM_015453	diencephalon, cerebellum, occipital_lobe, frontal_cortex, parietal_lobe	ANNOTATED, CDS, coding, INTERNAL, OVCODE, OVERLAPTX, OVEXON, UTR5	Rybak2015	4.47276	22.2041	1	1	7.99243	3.51967	0	243.196
hsa_circ_0003550	chr4:10099334-10105610:-	WDR1	circBase	420	3	6276	chr4:10090365-10099334|chr4:10105610-10117736	ENSG00000071127.16_2	ENST00000499869.6_1	NM_017491	Hs68_RNase, Hs68_control, SY5Y_exp2_D0, diencephalon, cerebellum, occipital_lobe, frontal_cortex, Sy5y_exp1_D2, parietal_lobe, temporal_lobe, EPC, WAS2, adipose, vena_cava, platelets	ANNOTATED, CDS, coding, INTERNAL, OVCODE, OVEXON	Jeck2013, Maass2017, Rybak2015	4.47276	22.2041	1	1	7.99243	3.51967	0	243.196
hsa_circ_0125030	chr4:113483526-113511030:-	C4orf21	circBase	1721	8	27504	chr4:113482151-113483526|chr4:113511030-113524679	ENSG00000138658.15_3	ENST00000445203.6_1	NM_018392	diencephalon, Sy5y_exp1_D4, cerebellum, occipital_lobe, frontal_cortex, parietal_lobe, temporal_lobe, SY5Y_exp2_D4	ANNOTATED, CDS, coding, INTERNAL, OVCODE, OVEXON	Rybak2015	4.47276	22.2041	1	1	7.99243	3.51967	0	243.196
chr4:113527163-113533744:-	chr4:113527163-113533744:-	ZGRF1	CIRCexplorer2	200	3	6581	chr4:113524853-113527163|chr4:113533744-113538595	ENSG00000138658.15_3	ENST00000445203.6_1	NA	NA	NA	NA	4.47276	22.2041	1	1	7.99243	3.51967	0	243.196
hsa_circ_0071035	chr4:143226610-143389208:-	INPP4B	circBase	792	8	162598	chr4:143191927-143226610|chr4:143389208-143646991	ENSG00000109452.12_3	ENST00000513000.5_1	NM_003866	Nhek	ANNOTATED, CDS, coding, INTERNAL, OVCODE, OVEXON, UTR5	Salzman2013	4.47276	22.2041	1	1	7.99243	3.51967	0	243.196
chr4:169327100-169336950:-	chr4:169327100-169336950:-	DDX60L	CIRCexplorer2	487	4	9850	chr4:169325257-169327100|chr4:169336950-169337832	ENSG00000181381.13_3	ENST00000260184.11_1	NA	NA	NA	NA	4.47276	22.2041	1	1	7.99243	3.51967	0	243.196
hsa_circ_0008460	chr4:1902352-1906105:+	WHSC1	circBase	789	2	3753	chr4:1873269-1902352|chr4:1906105-1918597	ENSG00000109685.17_3	ENST00000508803.5_2	NM_133334	Hs68_RNase, Hs68_control, K562, Huvec, Hmec, Hepg2, Helas3, H1hesc, Gm12878, Bj, Ag04450, A549, Nhek, Sknshra, Mcf7, SY5Y_exp2_D0, diencephalon, Sy5y_exp1_D4, cerebellum, Sy5y_exp1_D0, occipital_lobe, frontal_cortex, Sy5y_exp1_D2, parietal_lobe, SY5Y_exp2_D8, temporal_lobe, WAS2	ANNOTATED, CDS, coding, OVCODE, OVEXON, UTR5	Jeck2013, Maass2017, Rybak2015, Salzman2013	4.47276	22.2041	1	1	7.99243	3.51967	0	243.196
hsa_circ_0126883	chr4:71697255-71698990:-	GRSF1	circBase	436	3	1735	chr4:71693753-71697255|chr4:71698990-71701874	ENSG00000132463.13_3	ENST00000254799.10_1	ENST00000254799.6	frontal_cortex, temporal_lobe	ANNOTATED, CDS, coding, INTERNAL, OVCODE, OVEXON	Rybak2015	4.47276	22.2041	1	1	7.99243	3.51967	0	243.196
hsa_circ_0006977	chr4:76573822-76581054:-	G3BP2	circBase	486	4	7232	chr4:76572341-76573822|chr4:76581054-76582107	ENSG00000138757.14_2	ENST00000395719.7_1	NM_203505	Hs68_RNase, Hs68_control, K562, Gm12878, Bj, cerebellum, occipital_lobe, frontal_cortex, parietal_lobe, temporal_lobe	ANNOTATED, CDS, coding, INTERNAL, OVCODE, OVEXON	Jeck2013, Rybak2015, Salzman2013	4.47276	22.2041	1	1	7.99243	3.51967	0	243.196
hsa_circ_0006295	chr4:76695828-76711950:+	USO1	circBase	685	5	16122	chr4:76692290-76695828|chr4:76711950-76714842	ENSG00000138768.14_3	ENST00000514213.6_3	NM_003715	Hs68_RNase, Hs68_control, K562, Hepg2, Helas3, diencephalon, cerebellum, occipital_lobe, frontal_cortex, parietal_lobe, temporal_lobe	ANNOTATED, CDS, coding, INTERNAL, OVCODE, OVEXON	Jeck2013, Rybak2015, Salzman2013	4.47276	22.2041	1	1	7.99243	3.51967	0	243.196
hsa_circ_0007263	chr4:87614739-87622954:+	PTPN13	circBase	649	2	8215	chr4:87610343-87614739|chr4:87622954-87637682	ENSG00000163629.12_3	ENST00000427191.6_1	NM_080685	Hs68_RNase, Hs68_control, Bj, Ag04450, diencephalon, cerebellum, Sy5y_exp1_D0, occipital_lobe, frontal_cortex, parietal_lobe, temporal_lobe, right_atrium	ANNOTATED, CDS, coding, INTERNAL, OVCODE, OVEXON	Jeck2013, Maass2017, Rybak2015, Salzman2013	4.47276	22.2041	1	1	7.99243	3.51967	0	243.196
hsa_circ_0070396	chr4:88359428-88375607:+	NUDT9	circBase	527	5	16179	chr4:88356372-88359428|chr4:88375607-88378994	ENSG00000170502.12_2	ENST00000302174.8_1	NM_024047	K562, H1hesc, Ag04450, Sknshra, SY5Y_exp2_D0, diencephalon, occipital_lobe, frontal_cortex, parietal_lobe	ANNOTATED, CDS, coding, INTERNAL, OVCODE, OVEXON	Rybak2015, Salzman2013	4.47276	22.2041	1	1	7.99243	3.51967	0	243.196
hsa_circ_0073748	chr5:126140467-126168493:+	LMNB1	circBase	1438	10	28026	chr5:126113559-126140467|chr5:126168493-126171914	ENSG00000113368.11_2	ENST00000460265.5_1	NM_005573	Gm12878, diencephalon, cerebellum, Sy5y_exp1_D0, occipital_lobe, frontal_cortex, temporal_lobe	ANNOTATED, CDS, coding, INTERNAL, OVCODE, OVEXON	Rybak2015, Salzman2013	4.47276	22.2041	1	1	7.99243	3.51967	0	243.196
hsa_circ_0127874	chr5:130766551-130791705:-	RAPGEF6	circBase	1601	7	25154	chr5:130764909-130766551|chr5:130791705-130797397	ENSG00000158987.20_3	ENST00000509018.5_1	NM_001164386	cerebellum	ANNOTATED, CDS, coding, INTERNAL, OVCODE, OVERLAPTX, OVEXON	Rybak2015	4.47276	22.2041	1	1	7.99243	3.51967	0	243.196
hsa_circ_0074167	chr5:138221900-138253587:+	CTNNA1	circBase	484	4	31687	chr5:138163407-138221900|chr5:138253587-138260198	ENSG00000044115.20_3	ENST00000627109.2_1	NM_001903	Bj, occipital_lobe, frontal_cortex, temporal_lobe	ANNOTATED, CDS, coding, INTERNAL, OVCODE, OVEXON	Rybak2015, Salzman2013	4.47276	22.2041	1	1	7.99243	3.51967	0	243.196
hsa_circ_0008922	chr5:138614015-138614818:+	MATR3	circBase	161	2	803	chr5:138611839-138614015|chr5:138614818-138651385	ENSG00000280987.4_3	ENST00000512107.5_3	NM_199189	Hs68_RNase, Hs68_control, K562, Huvec, Hepg2, Helas3, H1hesc, Gm12878, Bj, Ag04450, A549, Nhek, Sknshra, diencephalon, cerebellum, Sy5y_exp1_D0, frontal_cortex, parietal_lobe, HUAEC, platelets	ANNOTATED, coding, INTERNAL, OVEXON, UTR5	Jeck2013, Maass2017, Rybak2015, Salzman2013	4.47276	22.2041	1	1	7.99243	3.51967	0	243.196
hsa_circ_0004261	chr5:149921131-149925048:+	NDST1	circBase	396	3	3917	chr5:149919826-149921131|chr5:149925048-149929239	ENSG00000070614.14_3	ENST00000523767.5_1	NM_001543	Hs68_RNase, Hs68_control, adipose	ANNOTATED, CDS, coding, INTERNAL, OVCODE, OVEXON	Jeck2013, Maass2017	4.47276	22.2041	1	1	7.99243	3.51967	0	243.196
hsa_circ_0001564	chr5:179132679-179137066:+	CANX	circBase	724	6	4387	chr5:179125604-179132679|chr5:179137066-179143105	ENSG00000127022.14_3	ENST00000504734.5_1	NM_001024649	cd_34, Hs68_RNase, Hs68_control, K562, Helas3, H1hesc, Gm12878, diencephalon, cerebellum, occipital_lobe, frontal_cortex, parietal_lobe, temporal_lobe	ANNOTATED, CDS, coding, INTERNAL, OVCODE, OVEXON, UTR5	Jeck2013, Memczak2013, Rybak2015, Salzman2013	4.47276	22.2041	1	1	7.99243	3.51967	0	243.196
chr5:36984777-36995906:+	chr5:36984777-36995906:+	NIPBL	CIRCexplorer2	1809	2	11129	chr5:36976504-36984777|chr5:36995906-37000474	ENSG00000164190.17_3	ENST00000282516.12_2	NA	NA	NA	NA	4.47276	22.2041	1	1	7.99243	3.51967	0	243.196
hsa_circ_0072386	chr5:43292575-43299077:-	HMGCS1	circBase	1483	8	6502	chr5:43291322-43292575|chr5:43299077-43307867	ENSG00000112972.14_3	ENST00000325110.10_1	NM_001098272	K562, H1hesc, Gm12878, Nhek, Sknshra, diencephalon, Sy5y_exp1_D4, occipital_lobe, frontal_cortex, Sy5y_exp1_D2, parietal_lobe, temporal_lobe	ANNOTATED, CDS, coding, INTERNAL, OVCODE, OVERLAPTX, OVEXON, UTR5	Rybak2015, Salzman2013	4.47276	22.2041	1	1	7.99243	3.51967	0	243.196
chr5:5441224-5457854:+	chr5:5441224-5457854:+	ICE1	CIRCexplorer2	904	8	16630	chr5:5440026-5441224|chr5:5457854-5460548	ENSG00000164151.11_3	ENST00000296564.8_3	NA	NA	NA	NA	4.47276	22.2041	1	1	7.99243	3.51967	0	243.196
hsa_circ_0005399	chr5:60768507-60768864:+	ZSWIM6	circBase	357	1	357	chr5:60628775-60768507|chr5:60768864-60786612	ENSG00000130449.5_3	ENST00000252744.5_1	NM_020928	Hs68_RNase, Hs68_control, diencephalon, Sy5y_exp1_D4, cerebellum, occipital_lobe, frontal_cortex, parietal_lobe, temporal_lobe, HUAEC	ANNOTATED, CDS, coding, INTERNAL, OVCODE, OVEXON	Jeck2013, Maass2017, Rybak2015	4.47276	22.2041	1	1	7.99243	3.51967	0	243.196
hsa_circ_0142238	chr5:64824278-64825026:-	CENPK	circBase	309	3	748	chr5:64817355-64824278|chr5:64825026-64838628	ENSG00000123219.12_3	ENST00000514814.5_1	ENST00000506282.2	WAS2, platelets	ANNOTATED, INTERNAL, ncRNA, OVCODE, OVEXON	Maass2017	4.47276	22.2041	1	1	7.99243	3.51967	0	243.196
hsa_circ_0072892	chr5:70798425-70806978:+	BDP1	circBase	2011	3	8553	chr5:70797480-70798425|chr5:70806978-70808067	ENSG00000145734.18_4	ENST00000358731.8_3	NM_018429	Ag04450, diencephalon, cerebellum, occipital_lobe, frontal_cortex, temporal_lobe	ANNOTATED, CDS, coding, INTERNAL, OVCODE, OVEXON	Rybak2015, Salzman2013	4.47276	22.2041	1	1	7.99243	3.51967	0	243.196
hsa_circ_0129902	chr5:87577858-87588460:+	TMEM161B-AS1	circBase	421	4	10602	chr5:87566402-87577858|chr5:87588460-87705889	ENSG00000247828.7_4	ENST00000501715.6_1	ENST00000501715.2	parietal_lobe, temporal_lobe	ANNOTATED, INTERNAL, ncRNA, OVEXON	Rybak2015	4.47276	22.2041	1	1	7.99243	3.51967	0	243.196
hsa_circ_0073435	chr5:95072592-95119667:+	RHOBTB3	circBase	1395	8	47075	chr5:95067788-95072592|chr5:95119667-95124465	ENSG00000164292.12_3	ENST00000379982.7_1	NM_014899	K562, Huvec, Hsmm, Hepg2, Helas3, Gm12878, Bj, Ag04450, A549, Sknshra, Mcf7, diencephalon, cerebellum, occipital_lobe, frontal_cortex, SY5Y_exp2_D8, temporal_lobe	ANNOTATED, CDS, coding, INTERNAL, OVCODE, OVERLAPTX, OVEXON	Rybak2015, Salzman2013	4.47276	22.2041	1	1	7.99243	3.51967	0	243.196
chr5:98228228-98235409:-	chr5:98228228-98235409:-	CHD1	CIRCexplorer2	1321	8	7181	chr5:98224942-98228228|chr5:98235409-98236514	ENSG00000153922.10_3	ENST00000614616.4_1	NA	NA	NA	NA	4.47276	22.2041	1	1	7.99243	3.51967	0	243.196
hsa_circ_0077911	chr6:135639656-135716034:-	AHI1	circBase	438	4	76378	chr6:135621696-135639656|chr6:135716034-135726088	ENSG00000135541.20_3	ENST00000367800.8_1	NM_001134831	K562, diencephalon, cerebellum, occipital_lobe, frontal_cortex	ANNOTATED, CDS, coding, INTERNAL, OVCODE, OVERLAPTX, OVEXON	Rybak2015, Salzman2013	4.47276	22.2041	1	1	7.99243	3.51967	0	243.196
hsa_circ_0130910	chr6:144858717-144878447:+	UTRN	circBase	1056	7	19730	chr6:144854396-144858717|chr6:144878447-144898234	ENSG00000152818.18_3	ENST00000367545.7_1	NM_007124	occipital_lobe, frontal_cortex, parietal_lobe	ANNOTATED, CDS, coding, INTERNAL, OVCODE, OVEXON	Rybak2015	4.47276	22.2041	1	1	7.99243	3.51967	0	243.196
hsa_circ_0004587	chr6:158994451-159010814:+	TMEM181	circBase	484	5	16363	chr6:158957897-158994451|chr6:159010814-159026298	ENSG00000146433.8_2	ENST00000367090.3_1	NM_020823	Hs68_RNase, Hs68_control, K562, Hepg2, Helas3, H1hesc, Gm12878, Bj, Ag04450, A549, Nhek, Sknshra, Mcf7, diencephalon, Sy5y_exp1_D4, cerebellum, occipital_lobe, frontal_cortex, Sy5y_exp1_D2, parietal_lobe, temporal_lobe, WAS2	ANNOTATED, CDS, coding, INTERNAL, OVCODE, OVEXON	Jeck2013, Maass2017, Rybak2015, Salzman2013	4.47276	22.2041	1	1	7.99243	3.51967	0	243.196
hsa_circ_0131235	chr6:160467529-160469575:+	IGF2R	circBase	611	4	2046	chr6:160466914-160467529|chr6:160469575-160471504	ENSG00000197081.12_3	ENST00000356956.5_2	NM_000876	SY5Y_exp2_D0, diencephalon, cerebellum, occipital_lobe, frontal_cortex, parietal_lobe, temporal_lobe	ANNOTATED, CDS, coding, INTERNAL, OVCODE, OVEXON	Rybak2015	4.47276	22.2041	1	1	7.99243	3.51967	0	243.196
hsa_circ_0075806	chr6:20480076-20488479:+	E2F3	circBase	742	5	8403	chr6:20402856-20480076|chr6:20488479-20490398	ENSG00000112242.14_3	ENST00000346618.7_1	NM_001949	K562, H1hesc	ANNOTATED, CDS, coding, INTERNAL, OVCODE, OVEXON	Salzman2013	4.47276	22.2041	1	1	7.99243	3.51967	0	243.196
hsa_circ_0076172	chr6:35825037-35858790:-	SRPK1	circBase	1546	11	33753	chr6:35810381-35825037|chr6:35858790-35888244	ENSG00000096063.15_3	ENST00000373825.6_1	NM_003137	K562, Nhek, frontal_cortex, temporal_lobe	ANNOTATED, CDS, coding, INTERNAL, OVCODE, OVEXON	Rybak2015, Salzman2013	4.47276	22.2041	1	1	7.99243	3.51967	0	243.196
hsa_circ_0007375	chr7:102665509-102669865:-	FBXL13	circBase	495	4	4356	chr7:102608564-102665509|chr7:102669865-102696090	ENSG00000161040.16_3	ENST00000379305.7_2	NM_145032	Hs68_RNase, Hs68_control, SY5Y_exp2_D0, diencephalon, Sy5y_exp1_D4, cerebellum, occipital_lobe, frontal_cortex, Sy5y_exp1_D2, parietal_lobe, temporal_lobe, SY5Y_exp2_D4, HUAEC, platelets	ANNOTATED, CDS, coding, INTERNAL, OVCODE, OVEXON	Jeck2013, Maass2017, Rybak2015	4.47276	22.2041	1	1	7.99243	3.51967	0	243.196
hsa_circ_0081797	chr7:103801519-103808973:-	ORC5	circBase	325	4	7454	chr7:103777340-103801519|chr7:103808973-103824390	ENSG00000164815.10_2	ENST00000297431.8_1	NM_002553	Bj, A549, cerebellum, occipital_lobe, frontal_cortex, Sy5y_exp1_D2, parietal_lobe, temporal_lobe, platelets	ANNOTATED, CDS, coding, INTERNAL, OVCODE, OVEXON	Maass2017, Rybak2015, Salzman2013	4.47276	22.2041	1	1	7.99243	3.51967	0	243.196
hsa_circ_0082096	chr7:127013395-127017383:-	ZNF800	circBase	1837	2	3988	chr7:127011868-127013395|chr7:127017383-127026113	ENSG00000048405.9_3	ENST00000393313.5_1	NM_176814	K562, Ag04450, SY5Y_exp2_D0, diencephalon, Sy5y_exp1_D4, cerebellum, Sy5y_exp1_D0, occipital_lobe, frontal_cortex, Sy5y_exp1_D2, parietal_lobe, SY5Y_exp2_D8, temporal_lobe, SY5Y_exp2_D4, chondrocytes, cortex, LCL	ANNOTATED, CDS, coding, INTERNAL, OVCODE, OVERLAPTX, OVEXON	Maass2017, Rybak2015, Salzman2013	4.47276	22.2041	1	1	7.99243	3.51967	0	243.196
hsa_circ_0003655	chr7:127344892-127361454:+	SND1	circBase	312	3	16562	chr7:127343377-127344892|chr7:127361454-127447537	ENSG00000197157.10_3	ENST00000354725.7_1	NM_014390	Hs68_RNase, Hs68_control, Nhek, K562, Hepg2, Helas3, H1hesc, Gm12878, Bj, Ag04450, Sknshra, diencephalon, cerebellum, occipital_lobe, frontal_cortex, Sy5y_exp1_D2, parietal_lobe, SY5Y_exp2_D8, temporal_lobe	ANNOTATED, CDS, coding, INTERNAL, OVCODE, OVEXON	Jeck2013, Rybak2015, Salzman2013	4.47276	22.2041	1	1	7.99243	3.51967	0	243.196
hsa_circ_0001747	chr7:131071878-131084192:+	MKLN1	circBase	535	4	12314	chr7:131060252-131071878|chr7:131084192-131096064	ENSG00000128585.17_3	ENST00000421797.6_1	NM_013255	cd_19, neutr, Hs68_RNase, Hs68_control, K562, Hepg2, H1hesc, Gm12878, Bj, Ag04450, A549, Sknshra, diencephalon, Sy5y_exp1_D4, cerebellum, Sy5y_exp1_D0, occipital_lobe, frontal_cortex, Sy5y_exp1_D2, parietal_lobe, SY5Y_exp2_D8, temporal_lobe, SY5Y_exp2_D4, WAS2, vena_cava, platelets	ANNOTATED, CDS, coding, INTERNAL, OVCODE, OVEXON	Jeck2013, Maass2017, Memczak2013, Rybak2015, Salzman2013	4.47276	22.2041	1	1	7.99243	3.51967	0	243.196
hsa_circ_0005594	chr7:138951078-138957186:+	UBN2	circBase	320	3	6108	chr7:138946487-138951078|chr7:138957186-138958042	ENSG00000157741.14_2	ENST00000473989.7_2	NM_173569	Hs68_RNase, Hs68_control, K562, Gm12878, Ag04450, diencephalon, cerebellum, Sy5y_exp1_D0, occipital_lobe, frontal_cortex, Sy5y_exp1_D2, parietal_lobe, temporal_lobe	ANNOTATED, CDS, coding, INTERNAL, OVCODE, OVEXON	Jeck2013, Rybak2015, Salzman2013	4.47276	22.2041	1	1	7.99243	3.51967	0	243.196
hsa_circ_0079762	chr7:32582752-32599076:+	AVL9	circBase	1122	9	16324	chr7:32535414-32582752|chr7:32599076-32609631	ENSG00000105778.18_2	ENST00000318709.8_1	NM_015060	K562, Huvec, H1hesc, Gm12878, Bj, Ag04450, A549, Sknshra, Mcf7, diencephalon, cerebellum, occipital_lobe, frontal_cortex, temporal_lobe	ANNOTATED, CDS, coding, INTERNAL, OVCODE, OVEXON	Rybak2015, Salzman2013	4.47276	22.2041	1	1	7.99243	3.51967	0	243.196
chr7:36445789-36455493:+	chr7:36445789-36455493:+	ANLN	CIRCexplorer2	1035	5	9704	chr7:36439002-36445789|chr7:36455493-36456688	ENSG00000011426.10_3	ENST00000265748.6_2	NA	NA	NA	NA	4.47276	22.2041	1	1	7.99243	3.51967	0	243.196
hsa_circ_0079039	chr7:618892-635941:-	PRKAR1B	circBase	342	3	17049	chr7:591107-618892|chr7:635941-645829	ENSG00000188191.14_3	ENST00000544935.5_1	NM_001164761	K562, Hepg2, H1hesc, A549, Mcf7, cerebellum, occipital_lobe, frontal_cortex	ANNOTATED, CDS, coding, INTERNAL, OVCODE, OVEXON	Rybak2015, Salzman2013	4.47276	22.2041	1	1	7.99243	3.51967	0	243.196
hsa_circ_0134540	chr7:66532271-66582605:+	TYW1	circBase	543	4	50334	chr7:66520874-66532271|chr7:66582605-66648112	ENSG00000198874.12_2	ENST00000359626.9_1	ENST00000359626.5	frontal_cortex	ANNOTATED, CDS, coding, INTERNAL, OVCODE, OVERLAPTX, OVEXON	Rybak2015	4.47276	22.2041	1	1	7.99243	3.51967	0	243.196
hsa_circ_0008970	chr7:6854394-6861995:-	CCZ1B	circBase	342	3	7601	chr7:6852668-6854394|chr7:6861995-6862943	ENSG00000146574.15_3	ENST00000316731.12_2	NM_198097	Hs68_RNase, Hs68_control, K562, Hepg2, H1hesc, Gm12878, Ag04450, Sknshra	ANNOTATED, CDS, coding, INTERNAL, OVCODE, OVEXON	Jeck2013, Salzman2013	4.47276	22.2041	1	1	7.99243	3.51967	0	243.196
hsa_circ_0003943	chr7:6854394-6862991:-	CCZ1B	circBase	390	4	8597	chr7:6852668-6854394|chr7:6862991-6863719	ENSG00000146574.15_3	ENST00000316731.12_2	NM_198097	Hs68_RNase, Hs68_control, Nhek, K562, Huvec, Hepg2, H1hesc, Gm12878, Bj, Ag04450, A549, Sknshra	ANNOTATED, CDS, coding, INTERNAL, OVCODE, OVEXON	Jeck2013, Salzman2013	4.47276	22.2041	1	1	7.99243	3.51967	0	243.196
hsa_circ_0004670	chr7:72873865-72884813:-	BAZ1B	circBase	839	6	10948	chr7:72865324-72873865|chr7:72884813-72891197	ENSG00000009954.10_2	ENST00000339594.8_1	NM_032408	Hs68_RNase, Hs68_control, diencephalon, Sy5y_exp1_D4, cerebellum, Sy5y_exp1_D0, occipital_lobe, frontal_cortex, Sy5y_exp1_D2, parietal_lobe, SY5Y_exp2_D8, temporal_lobe, SY5Y_exp2_D4, WAS2	ANNOTATED, CDS, coding, INTERNAL, OVCODE, OVEXON	Jeck2013, Maass2017, Rybak2015	4.47276	22.2041	1	1	7.99243	3.51967	0	243.196
hsa_circ_0079416	chr7:7628128-7636092:+	MIOS	circBase	583	4	7964	chr7:7625436-7628128|chr7:7636092-7645572	ENSG00000164654.15_2	ENST00000340080.8_1	NM_019005	K562, H1hesc, Ag04450, diencephalon, occipital_lobe, frontal_cortex, parietal_lobe	ANNOTATED, CDS, coding, INTERNAL, OVCODE, OVEXON	Rybak2015, Salzman2013	4.47276	22.2041	1	1	7.99243	3.51967	0	243.196
hsa_circ_0001678	chr7:8043537-8099878:+	GLCCI1	circBase	509	4	56341	chr7:8009438-8043537|chr7:8099878-8110550	ENSG00000106415.12_3	ENST00000223145.9_1	NM_138426	cd_19, Hs68_RNase, Hs68_control, diencephalon, cerebellum, Sy5y_exp1_D0, occipital_lobe, frontal_cortex, parietal_lobe, temporal_lobe	ANNOTATED, CDS, coding, INTERNAL, OVCODE, OVEXON	Jeck2013, Memczak2013, Rybak2015	4.47276	22.2041	1	1	7.99243	3.51967	0	243.196
hsa_circ_0003974	chr7:92921014-92940584:+	CCDC132	circBase	913	8	19570	chr7:92905617-92921014|chr7:92940584-92952922	ENSG00000004766.15_2	ENST00000305866.9_1	NM_017667	Hs68_RNase, Hs68_control, K562, Gm12878, Ag04450, A549, diencephalon, Sy5y_exp1_D4, cerebellum, Sy5y_exp1_D0, occipital_lobe, frontal_cortex, parietal_lobe, temporal_lobe, platelets	ANNOTATED, CDS, coding, INTERNAL, OVCODE, OVEXON	Jeck2013, Maass2017, Rybak2015, Salzman2013	4.47276	22.2041	1	1	7.99243	3.51967	0	243.196
chr7:98897088-98899427:+	chr7:98897088-98899427:+	MYH16	CIRCexplorer2	397	2	2339	chr7:98895618-98897088|chr7:98899427-98900687	ENSG00000002079.14_3	ENST00000439784.7_3	NA	NA	NA	NA	4.47276	22.2041	1	1	7.99243	3.51967	0	243.196
hsa_circ_0081330	chr7:98935803-98946582:+	ARPC1A	circBase	436	3	10779	chr7:98931040-98935803|chr7:98946582-98951531	ENSG00000284292.1_2	ENST00000638617.1_1	NM_006409	K562, Gm12878, A549	ANNOTATED, CDS, coding, INTERNAL, OVCODE, OVERLAPTX, OVEXON	Salzman2013	4.47276	22.2041	1	1	7.99243	3.51967	0	243.196
hsa_circ_0085129	chr8:101540072-101542088:-	ANKRD46	circBase	497	2	2016	chr8:101534999-101540072|chr8:101542088-101545436	ENSG00000186106.11_3	ENST00000520552.5_1	NM_198401	Ag04450, diencephalon, cerebellum, Sy5y_exp1_D0, occipital_lobe, frontal_cortex, parietal_lobe, temporal_lobe, platelets	ANNOTATED, CDS, coding, INTERNAL, OVCODE, OVEXON, UTR5	Maass2017, Rybak2015, Salzman2013	4.47276	22.2041	1	1	7.99243	3.51967	0	243.196
hsa_circ_0135341	chr8:103283361-103285000:-	UBR5	circBase	356	2	1639	chr8:103282411-103283361|chr8:103285000-103287748	ENSG00000104517.12_3	ENST00000520539.5_1	NM_015902	diencephalon, cerebellum, occipital_lobe, frontal_cortex, parietal_lobe, temporal_lobe	ANNOTATED, CDS, coding, INTERNAL, OVCODE, OVEXON	Rybak2015	4.47276	22.2041	1	1	7.99243	3.51967	0	243.196
hsa_circ_0003304	chr8:103850971-103855975:-	AZIN1	circBase	544	3	5004	chr8:103848618-103850971|chr8:103855975-103870240	ENSG00000155096.13_3	ENST00000337198.9_1	NM_015878	Hs68_RNase, Hs68_control, K562, Huvec, Hepg2, H1hesc, Gm12878, Bj, Ag04450, Mcf7, diencephalon, cerebellum, occipital_lobe, frontal_cortex, parietal_lobe, temporal_lobe, platelets	ANNOTATED, CDS, coding, INTERNAL, OVCODE, OVEXON, UTR5	Jeck2013, Maass2017, Rybak2015, Salzman2013	4.47276	22.2041	1	1	7.99243	3.51967	0	243.196
hsa_circ_0135802	chr8:133790041-133816985:+	PHF20L1	circBase	802	6	26944	chr8:133787891-133790041|chr8:133816985-133823290	ENSG00000129292.20_3	ENST00000220847.8_1	ENST00000395383.1	cerebellum, frontal_cortex	ANNOTATED, CDS, coding, INTERNAL, OVCODE, OVERLAPTX, OVEXON, UTR5	Rybak2015	4.47276	22.2041	1	1	7.99243	3.51967	0	243.196
hsa_circ_0001833	chr8:145245686-145255444:+	HEATR7A	circBase	579	5	9758	chr8:145235426-145245686|chr8:145255444-145275502	ENSG00000179832.17_2	ENST00000532255.5_1	NM_001099281	cd_19, Hs68_RNase, Hs68_control, Nhek, K562, Hepg2, Helas3, H1hesc, Gm12878, Bj, Ag04450, A549, Nhlf, Mcf7, diencephalon, occipital_lobe, frontal_cortex, parietal_lobe, temporal_lobe	ANNOTATED, CDS, coding, INTERNAL, OVCODE, OVEXON	Jeck2013, Memczak2013, Rybak2015, Salzman2013	4.47276	22.2041	1	1	7.99243	3.51967	0	243.196
chr8:17532694-17613470:-	chr8:17532694-17613470:-	MTUS1	CIRCexplorer2	2897	6	80776	chr8:17513574-17532694|chr8:17613470-17658106	ENSG00000129422.14_3	ENST00000381869.5_3	NA	NA	NA	NA	4.47276	22.2041	1	1	7.99243	3.51967	0	243.196
hsa_circ_0002887	chr8:17847367-17851128:+	PCM1	circBase	417	3	3761	chr8:17843596-17847367|chr8:17851128-17863771	ENSG00000078674.17_2	ENST00000325083.12_1	NM_006197	Hs68_RNase, Hs68_control, K562, Gm12878, diencephalon, Sy5y_exp1_D4, cerebellum, occipital_lobe, frontal_cortex, parietal_lobe, temporal_lobe, WAS2, placenta	ANNOTATED, CDS, coding, INTERNAL, OVCODE, OVEXON	Jeck2013, Maass2017, Rybak2015, Salzman2013	4.47276	22.2041	1	1	7.99243	3.51967	0	243.196
chr8:19276166-19363641:-	chr8:19276166-19363641:-	CSGALNACT1	CIRCexplorer2	1523	5	87475	chr8:19266205-19276166|chr8:19363641-19448670	ENSG00000147408.14_3	ENST00000454498.6_1	NA	NA	NA	NA	4.47276	22.2041	1	1	7.99243	3.51967	0	243.196
chr8:25177093-25183063:+	chr8:25177093-25183063:+	DOCK5	CIRCexplorer2	460	4	5970	chr8:25174647-25177093|chr8:25183063-25189766	ENSG00000147459.17_2	ENST00000276440.11_1	NA	NA	NA	NA	4.47276	22.2041	1	1	7.99243	3.51967	0	243.196
hsa_circ_0083996	chr8:38205014-38205733:-	WHSC1L1	circBase	719	1	719	chr8:38196125-38205014|chr8:38205733-38239316	ENSG00000147548.16_3	ENST00000317025.12_1	NM_023034	Nhek, K562, diencephalon, occipital_lobe, parietal_lobe	ANNOTATED, CDS, coding, INTERNAL, OVCODE, OVERLAPTX, OVEXON, UTR5	Rybak2015, Salzman2013	4.47276	22.2041	1	1	7.99243	3.51967	0	243.196
hsa_circ_0084163	chr8:42812236-42837839:+	HOOK3	circBase	923	8	25603	chr8:42805598-42812236|chr8:42837839-42841797	ENSG00000168172.8_3	ENST00000307602.8_1	NM_032410	K562, Ag04450, Sknshra, frontal_cortex	ANNOTATED, CDS, coding, INTERNAL, OVCODE, OVEXON	Rybak2015, Salzman2013	4.47276	22.2041	1	1	7.99243	3.51967	0	243.196
hsa_circ_0136784	chr8:56695306-56708711:+	TGS1	circBase	1441	6	13405	chr8:56686278-56695306|chr8:56708711-56711472	ENSG00000137574.10_2	ENST00000260129.5_1	ENST00000260129.5	diencephalon, cerebellum, occipital_lobe, frontal_cortex, parietal_lobe, temporal_lobe	ANNOTATED, CDS, coding, INTERNAL, OVCODE, OVEXON	Rybak2015	4.47276	22.2041	1	1	7.99243	3.51967	0	243.196
hsa_circ_0136854	chr8:62531536-62559437:-	ASPH	circBase	486	9	27901	chr8:62496588-62531536|chr8:62559437-62563608	ENSG00000198363.17_3	ENST00000379454.8_3	NM_004318	diencephalon, cerebellum, occipital_lobe, parietal_lobe, temporal_lobe	ANNOTATED, CDS, coding, INTERNAL, OVCODE, OVEXON	Rybak2015	4.47276	22.2041	1	1	7.99243	3.51967	0	243.196
hsa_circ_0005934	chr8:99718694-99735197:-	STK3	circBase	647	4	16503	chr8:99650788-99718694|chr8:99735197-99761503	ENSG00000104375.15_3	ENST00000424861.6_1	NM_006281	Hs68_RNase, Hs68_control, diencephalon, cerebellum, occipital_lobe, temporal_lobe, WAS2	ALT_ACCEPTOR, CDS, coding, INTERNAL, intronic, OVCODE, OVEXON	Jeck2013, Maass2017, Rybak2015	4.47276	22.2041	1	1	7.99243	3.51967	0	243.196
hsa_circ_0085045	chr8:99718694-99761618:-	STK3	circBase	448	3	42924	chr8:99608397-99718694|chr8:99761618-99779470	ENSG00000104375.15_3	ENST00000419617.6_1	NM_006281	Nhek, K562, Bj, Sknshra, diencephalon, cerebellum, occipital_lobe	ANNOTATED, CDS, coding, INTERNAL, OVCODE, OVERLAPTX, OVEXON	Rybak2015, Salzman2013	4.47276	22.2041	1	1	7.99243	3.51967	0	243.196
hsa_circ_0087893	chr9:111795586-111826847:-	C9orf5	circBase	1062	8	31261	chr9:111782785-111795586|chr9:111826847-111835635	ENSG00000106771.12_2	ENST00000374586.7_1	NM_032012	K562, Hepg2, Gm12878, Ag04450, A549, Nhek, Sknshra, diencephalon, occipital_lobe, frontal_cortex, Sy5y_exp1_D2, parietal_lobe, temporal_lobe	ANNOTATED, CDS, coding, INTERNAL, OVCODE, OVEXON	Rybak2015, Salzman2013	4.47276	22.2041	1	1	7.99243	3.51967	0	243.196
hsa_circ_0087993	chr9:114146801-114147722:-	KIAA0368	circBase	154	2	921	chr9:114145612-114146801|chr9:114147722-114148656	ENSG00000136813.14_4	ENST00000338205.9_1	NM_001080398	H1hesc	ANNOTATED, CDS, coding, INTERNAL, OVCODE, OVEXON	Salzman2013	4.47276	22.2041	1	1	7.99243	3.51967	0	243.196
hsa_circ_0137849	chr9:125642033-125645658:-	RC3H2	circBase	629	4	3625	chr9:125639862-125642033|chr9:125645658-125652590	ENSG00000056586.15_3	ENST00000373670.5_1	ENST00000373670.1	cerebellum, occipital_lobe, frontal_cortex	ANNOTATED, CDS, coding, INTERNAL, OVCODE, OVEXON	Rybak2015	4.47276	22.2041	1	1	7.99243	3.51967	0	243.196
hsa_circ_0002672	chr9:125751575-125752492:+	RABGAP1	circBase	333	2	917	chr9:125748698-125751575|chr9:125752492-125758319	ENSG00000011454.16_3	ENST00000456584.5_1	NM_012197	Hs68_RNase, Hs68_control, K562, Huvec, Hepg2, Helas3, H1hesc, Gm12878, Bj, Ag04450, A549, Nhek, Sknshra, diencephalon, cerebellum, occipital_lobe, frontal_cortex, parietal_lobe	ANNOTATED, CDS, coding, INTERNAL, OVCODE, OVEXON	Jeck2013, Rybak2015, Salzman2013	4.47276	22.2041	1	1	7.99243	3.51967	0	243.196
chr9:128268588-128322088:-	chr9:128268588-128322088:-	MAPKAP1	CIRCexplorer2	395	3	53500	chr9:128230388-128268588|chr9:128322088-128347833	ENSG00000119487.16_3	ENST00000373511.6_1	NA	NA	NA	NA	4.47276	22.2041	1	1	7.99243	3.51967	0	243.196
hsa_circ_0138134	chr9:132569466-132571311:+	TOR1B	circBase	304	2	1845	chr9:132566617-132569466|chr9:132571311-132571620	ENSG00000136816.15_2	ENST00000259339.6_1	ENST00000259339.2	cerebellum, occipital_lobe, frontal_cortex, parietal_lobe	ANNOTATED, CDS, coding, INTERNAL, OVCODE, OVEXON	Rybak2015	4.47276	22.2041	1	1	7.99243	3.51967	0	243.196
hsa_circ_0005373	chr9:19356969-19360487:+	DENND4C	circBase	625	3	3518	chr9:19352663-19356969|chr9:19360487-19361843	ENSG00000137145.20_2	ENST00000434457.6_2	NM_017925	Hs68_RNase, Hs68_control, K562, diencephalon, cerebellum, occipital_lobe, frontal_cortex, parietal_lobe, temporal_lobe, platelets	ANNOTATED, CDS, coding, INTERNAL, OVCODE, OVEXON	Jeck2013, Maass2017, Rybak2015, Salzman2013	4.47276	22.2041	1	1	7.99243	3.51967	0	243.196
hsa_circ_0138460	chr9:20715320-20789607:+	FOCAD	circBase	1487	10	74287	chr9:20694563-20715320|chr9:20789607-20819794	ENSG00000188352.12_3	ENST00000380249.5_1	ENST00000380249.1	diencephalon, cerebellum, occipital_lobe, frontal_cortex, parietal_lobe, SY5Y_exp2_D8, temporal_lobe	ANNOTATED, CDS, coding, INTERNAL, OVCODE, OVEXON, UTR5	Rybak2015	4.47276	22.2041	1	1	7.99243	3.51967	0	243.196
chr9:271626-452117:+	chr9:271626-452117:+	DOCK8	CIRCexplorer2	6015	45	180491	chr9:215029-271626|chr9:452117-463516	ENSG00000107099.15_2	ENST00000432829.6_1	NA	NA	NA	NA	4.47276	22.2041	1	1	7.99243	3.51967	0	243.196
chr9:36594624-36651874:+	chr9:36594624-36651874:+	MELK	CIRCexplorer2	792	8	57250	chr9:36589649-36594624|chr9:36651874-36657237	ENSG00000165304.7_3	ENST00000298048.6_2	NA	NA	NA	NA	4.47276	22.2041	1	1	7.99243	3.51967	0	243.196
hsa_circ_0002359	chr9:6420911-6434173:+	UHRF2	circBase	491	2	13262	chr9:6413643-6420911|chr9:6434173-6460572	ENSG00000147854.16_3	ENST00000468435.6_1	NM_152896	Hs68_RNase, Hs68_control, K562, H1hesc, Gm12878, Bj, Ag04450, A549, Sknshra, diencephalon, cerebellum, occipital_lobe, frontal_cortex, parietal_lobe, temporal_lobe	ANNOTATED, CDS, coding, INTERNAL, OVCODE, OVEXON	Jeck2013, Rybak2015, Salzman2013	4.47276	22.2041	1	1	7.99243	3.51967	0	243.196
hsa_circ_0087248	chr9:79852917-79867268:+	VPS13A	circBase	693	5	14351	chr9:79843180-79852917|chr9:79867268-79875001	ENSG00000197969.11_3	ENST00000376634.8_1	NM_033305	K562, Gm12878, diencephalon, cerebellum, occipital_lobe, frontal_cortex, parietal_lobe, temporal_lobe, SY5Y_exp2_D4, platelets	ANNOTATED, CDS, coding, INTERNAL, OVCODE, OVEXON	Maass2017, Rybak2015, Salzman2013	4.47276	22.2041	1	1	7.99243	3.51967	0	243.196
hsa_circ_0091360	chrX:117521302-117532433:+	WDR44	circBase	1163	6	11131	chrX:117512415-117521302|chrX:117532433-117538300	ENSG00000131725.13_3	ENST00000254029.7_2	NM_019045	K562, Sknshra, diencephalon, occipital_lobe, frontal_cortex, parietal_lobe, temporal_lobe, platelets	ANNOTATED, CDS, coding, INTERNAL, OVCODE, OVERLAPTX, OVEXON	Maass2017, Rybak2015, Salzman2013	4.47276	22.2041	1	1	7.99243	3.51967	0	243.196
chrX:133511601-133527982:+	chrX:133511601-133527982:+	PHF6	CIRCexplorer2	464	4	16381	chrX:133507497-133511601|chrX:133527982-133547520	ENSG00000156531.16_2	ENST00000370803.7_1	NA	NA	NA	NA	4.47276	22.2041	1	1	7.99243	3.51967	0	243.196
hsa_circ_0139824	chrX:13762533-13780563:+	OFD1	circBase	2076	13	18030	chrX:13757151-13762533|chrX:13780563-13781863	ENSG00000046651.14_3	ENST00000340096.10_2	ENST00000490265.1	diencephalon, occipital_lobe, parietal_lobe	ANNOTATED, INTERNAL, ncRNA, OVCODE, OVEXON	Rybak2015	4.47276	22.2041	1	1	7.99243	3.51967	0	243.196
hsa_circ_0089912	chrX:14868626-14883702:-	FANCB	circBase	1566	5	15076	chrX:14863408-14868626|chrX:14883702-14887044	ENSG00000181544.13_2	ENST00000398334.5_2	NM_001018113	K562, LCL	ANNOTATED, CDS, coding, INTERNAL, OVCODE, OVEXON, UTR5	Maass2017, Salzman2013	4.47276	22.2041	1	1	7.99243	3.51967	0	243.196
hsa_circ_0006172	chrX:71681853-71715118:-	HDAC8	circBase	568	5	33265	chrX:71571688-71681853|chrX:71715118-71787738	ENSG00000147099.19_2	ENST00000373573.7_1	NM_018486	Hs68_RNase, Hs68_control, Helas3, diencephalon, occipital_lobe, frontal_cortex, parietal_lobe	ANNOTATED, CDS, coding, INTERNAL, OVCODE, OVEXON	Jeck2013, Rybak2015, Salzman2013	4.47276	22.2041	1	1	7.99243	3.51967	0	243.196
hsa_circ_0140658	chrX:83351201-83419395:-	RPS6KA6	circBase	1890	19	68194	chrX:83320119-83351201|chrX:83419395-83441068	ENSG00000072133.10_2	ENST00000620340.4_2	NM_014496	diencephalon, cerebellum, occipital_lobe, frontal_cortex, parietal_lobe, temporal_lobe	ANNOTATED, CDS, coding, INTERNAL, OVCODE, OVERLAPTX, OVEXON	Rybak2015	4.47276	22.2041	1	1	7.99243	3.51967	0	243.196
hsa_circ_0110144	chr1:100508628-100527505:+	HIAT1	circBase	559	5	18877	chr1:100483371-100508628|chr1:100527505-100533532	ENSG00000283761.1_2	ENST00000638968.1_1	ENST00000370152.3	diencephalon, cerebellum, occipital_lobe, frontal_cortex, parietal_lobe	ALT_ACCEPTOR, CDS, coding, INTERNAL, intronic, OVCODE, OVERLAPTX, OVEXON	Rybak2015	3.91992	15.1361	1	1	7.43959	3.51967	0	162.131
hsa_circ_0110254	chr1:10352104-10357304:+	KIF1B	circBase	601	6	5200	chr1:10351219-10352104|chr1:10357304-10363220	ENSG00000054523.17_3	ENST00000377093.8_1	ENST00000377086.1	diencephalon, occipital_lobe, frontal_cortex, parietal_lobe	ANNOTATED, CDS, coding, INTERNAL, OVCODE, OVEXON	Rybak2015	3.91992	15.1361	1	1	7.43959	3.51967	0	162.131
chr1:10356639-10357135:+	chr1:10356639-10357135:+	KIF1B	CIRCexplorer2	265	2	496	chr1:10355824-10356639|chr1:10357135-10357231	ENSG00000054523.17_3	ENST00000377093.8_1	NA	NA	NA	NA	3.91992	15.1361	1	1	7.43959	3.51967	0	162.131
chr1:111492472-111495437:-	chr1:111492472-111495437:-	LRIF1	CIRCexplorer2	1801	2	2965	chr1:111491021-111492472|chr1:111495437-111506242	ENSG00000121931.15_2	ENST00000369763.4_1	NA	NA	NA	NA	3.91992	15.1361	1	1	7.43959	3.51967	0	162.131
hsa_circ_0110503	chr1:114128008-114137182:+	MAGI3	circBase	465	3	9174	chr1:114123283-114128008|chr1:114137182-114157222	ENSG00000081026.18_3	ENST00000369617.8_1	NM_152900	diencephalon, occipital_lobe, frontal_cortex, parietal_lobe, temporal_lobe	ANNOTATED, CDS, coding, INTERNAL, OVCODE, OVEXON	Rybak2015	3.91992	15.1361	1	1	7.43959	3.51967	0	162.131
chr1:114948031-114968345:-	chr1:114948031-114968345:-	TRIM33	CIRCexplorer2	1348	7	20314	chr1:114945505-114948031|chr1:114968345-114969798	ENSG00000197323.11_3	ENST00000358465.6_1	NA	NA	NA	NA	3.91992	15.1361	1	1	7.43959	3.51967	0	162.131
chr1:114968070-114976355:-	chr1:114968070-114976355:-	TRIM33	CIRCexplorer2	772	5	8285	chr1:114967377-114968070|chr1:114976355-115005725	ENSG00000197323.11_3	ENST00000358465.6_1	NA	NA	NA	NA	3.91992	15.1361	1	1	7.43959	3.51967	0	162.131
hsa_circ_0013637	chr1:115005725-115006178:-	TRIM33	circBase	278	2	453	chr1:114976355-115005725|chr1:115006178-115006891	ENSG00000197323.11_3	ENST00000358465.6_1	NM_015906	K562, Helas3, H1hesc, Bj, Ag04450, A549, diencephalon, cerebellum, occipital_lobe, frontal_cortex, parietal_lobe, temporal_lobe, platelets	ANNOTATED, CDS, coding, INTERNAL, OVCODE, OVERLAPTX, OVEXON	Maass2017, Rybak2015, Salzman2013	3.91992	15.1361	1	1	7.43959	3.51967	0	162.131
chr1:117631422-117638921:+	chr1:117631422-117638921:+	TTF2	CIRCexplorer2	1026	8	7499	chr1:117629144-117631422|chr1:117638921-117639972	ENSG00000116830.11_2	ENST00000369466.8_1	NA	NA	NA	NA	3.91992	15.1361	1	1	7.43959	3.51967	0	162.131
hsa_circ_0013742	chr1:117963190-118009049:+	MAN1A2	circBase	394	4	45859	chr1:117957453-117963190|chr1:118009049-118035768	ENSG00000198162.12_3	ENST00000356554.7_1	NM_006699	K562	ANNOTATED, CDS, coding, INTERNAL, OVCODE, OVEXON	Salzman2013	3.91992	15.1361	1	1	7.43959	3.51967	0	162.131
hsa_circ_0013743	chr1:117984852-118009049:+	MAN1A2	circBase	313	3	24197	chr1:117963271-117984852|chr1:118009049-118035768	ENSG00000198162.12_3	ENST00000356554.7_1	NM_006699	K562, diencephalon, cerebellum, occipital_lobe, frontal_cortex, parietal_lobe, temporal_lobe	ANNOTATED, CDS, coding, INTERNAL, OVCODE, OVEXON	Rybak2015, Salzman2013	3.91992	15.1361	1	1	7.43959	3.51967	0	162.131
hsa_circ_0010024	chr1:12638745-12640694:-	DHRS3	circBase	503	3	1949	chr1:12632881-12638745|chr1:12640694-12677158	ENSG00000162496.8_2	ENST00000616661.4_1	NM_004753	K562, Hepg2, Helas3, H1hesc, Gm12878, Bj, Ag04450, Sknshra, cerebellum	ANNOTATED, CDS, coding, INTERNAL, OVCODE, OVERLAPTX, OVEXON	Rybak2015, Salzman2013	3.91992	15.1361	1	1	7.43959	3.51967	0	162.131
hsa_circ_0110716	chr1:147120047-147131890:-	ACP6	circBase	924	8	11843	chr1:147119368-147120047|chr1:147131890-147141951	ENSG00000162836.11_2	ENST00000583509.6_1	NM_016361	diencephalon, cerebellum, occipital_lobe, frontal_cortex, parietal_lobe, temporal_lobe	ANNOTATED, CDS, coding, INTERNAL, OVCODE, OVEXON	Rybak2015	3.91992	15.1361	1	1	7.43959	3.51967	0	162.131
hsa_circ_0006760	chr1:150997086-150998149:+	PRUNE	circBase	344	2	1063	chr1:150991145-150997086|chr1:150998149-150999708	ENSG00000143363.15_3	ENST00000467771.5_1	NM_021222	Hs68_RNase, Hs68_control, K562, H1hesc, Gm12878, diencephalon, cerebellum, occipital_lobe, frontal_cortex, parietal_lobe, temporal_lobe, muscle, neutophils	ANNOTATED, CDS, coding, INTERNAL, OVCODE, OVEXON	Jeck2013, Maass2017, Rybak2015, Salzman2013	3.91992	15.1361	1	1	7.43959	3.51967	0	162.131
hsa_circ_0110793	chr1:151065667-151079698:+	GABPB2	circBase	646	4	14031	chr1:151063049-151065667|chr1:151079698-151089867	ENSG00000143458.11_2	ENST00000368918.7_2	ENST00000368918.3	cerebellum, occipital_lobe	ANNOTATED, CDS, coding, INTERNAL, OVCODE, OVEXON	Rybak2015	3.91992	15.1361	1	1	7.43959	3.51967	0	162.131
hsa_circ_0014188	chr1:151611363-151665959:+	SNX27	circBase	1267	10	54596	chr1:151584857-151611363|chr1:151665959-151666068	ENSG00000143376.12_2	ENST00000368841.6_1	NM_030918	K562, diencephalon, parietal_lobe, temporal_lobe	ANNOTATED, CDS, coding, INTERNAL, OVCODE, OVEXON	Rybak2015, Salzman2013	3.91992	15.1361	1	1	7.43959	3.51967	0	162.131
hsa_circ_0110833	chr1:153784206-153785928:-	GATAD2B	circBase	432	3	1722	chr1:153782786-153784206|chr1:153785928-153788748	ENSG00000143614.9_3	ENST00000368655.4_1	ENST00000368655.4	diencephalon, cerebellum, occipital_lobe, frontal_cortex, parietal_lobe, SY5Y_exp2_D8, temporal_lobe	ANNOTATED, CDS, coding, INTERNAL, OVCODE, OVEXON	Rybak2015	3.91992	15.1361	1	1	7.43959	3.51967	0	162.131
hsa_circ_0008368	chr1:154145383-154145677:-	TPM3	circBase	189	2	294	chr1:154144580-154145383|chr1:154145677-154148590	ENSG00000143549.19_3	ENST00000611659.4_1	NM_152263	Hs68_RNase, Hs68_control, K562	ANNOTATED, CDS, coding, INTERNAL, OVCODE, OVEXON	Jeck2013, Salzman2013	3.91992	15.1361	1	1	7.43959	3.51967	0	162.131
hsa_circ_0014568	chr1:155322496-155385714:-	ASH1L	circBase	1553	12	63218	chr1:155319387-155322496|chr1:155385714-155408117	ENSG00000116539.12_3	ENST00000368346.7_1	NM_018489	K562	ANNOTATED, CDS, coding, INTERNAL, OVCODE, OVEXON	Salzman2013	3.91992	15.1361	1	1	7.43959	3.51967	0	162.131
hsa_circ_0110897	chr1:155726748-155730432:-	GON4L	circBase	606	4	3684	chr1:155724279-155726748|chr1:155730432-155731980	ENSG00000116580.18_2	ENST00000368331.5_1	ENST00000437809.1	diencephalon, occipital_lobe, frontal_cortex, parietal_lobe	ANNOTATED, CDS, coding, INTERNAL, OVCODE, OVEXON	Rybak2015	3.91992	15.1361	1	1	7.43959	3.51967	0	162.131
hsa_circ_0110923	chr1:156288658-156294880:-	CCT3	circBase	455	3	6222	chr1:156287338-156288658|chr1:156294880-156303337	ENSG00000163468.14_2	ENST00000295688.7_1	NR_036564	frontal_cortex	ANNOTATED, INTERNAL, ncRNA, OVCODE, OVEXON	Rybak2015	3.91992	15.1361	1	1	7.43959	3.51967	0	162.131
hsa_circ_0004680	chr1:156303337-156304709:-	CCT3	circBase	211	3	1372	chr1:156294880-156303337|chr1:156304709-156305617	ENSG00000163468.14_2	ENST00000295688.7_1	NR_036564	Hs68_RNase, Hs68_control, Nhek, K562, Huvec, Hepg2, Helas3, H1hesc, Gm12878, Bj, Ag04450, A549, Sknshra, SY5Y_exp2_D0, diencephalon, cerebellum, Sy5y_exp1_D0, occipital_lobe, frontal_cortex, Sy5y_exp1_D2, parietal_lobe, temporal_lobe, SY5Y_exp2_D4, platelets	ANNOTATED, INTERNAL, ncRNA, OVCODE, OVEXON	Jeck2013, Maass2017, Rybak2015, Salzman2013	3.91992	15.1361	1	1	7.43959	3.51967	0	162.131
chr1:15820386-15821947:-	chr1:15820386-15821947:-	CASP9	CIRCexplorer2	290	2	1561	chr1:15819530-15820386|chr1:15821947-15831105	ENSG00000132906.17_3	ENST00000333868.9_1	NA	NA	NA	NA	3.91992	15.1361	1	1	7.43959	3.51967	0	162.131
chr1:162557264-162558623:+	chr1:162557264-162558623:+	UAP1	CIRCexplorer2	335	2	1359	chr1:162551249-162557264|chr1:162558623-162560112	ENSG00000117143.13_4	ENST00000271469.7_3	NA	NA	NA	NA	3.91992	15.1361	1	1	7.43959	3.51967	0	162.131
hsa_circ_0007921	chr1:167741511-167745403:+	MPZL1	circBase	450	3	3892	chr1:167734986-167741511|chr1:167745403-167757056	ENSG00000197965.11_3	ENST00000359523.6_1	NM_003953	Hs68_RNase, Hs68_control, diencephalon, occipital_lobe, parietal_lobe	ANNOTATED, CDS, coding, INTERNAL, OVCODE, OVEXON	Jeck2013, Rybak2015	3.91992	15.1361	1	1	7.43959	3.51967	0	162.131
chr1:167960441-168007726:+	chr1:167960441-168007726:+	DCAF6	CIRCexplorer2	1175	8	47285	chr1:167956846-167960441|chr1:168007726-168012262	ENSG00000143164.15_2	ENST00000432587.6_1	NA	NA	NA	NA	3.91992	15.1361	1	1	7.43959	3.51967	0	162.131
chr1:171537385-171556890:+	chr1:171537385-171556890:+	PRRC2C	CIRCexplorer2	1514	10	19505	chr1:171535982-171537385|chr1:171556890-171557517	ENSG00000117523.15_3	ENST00000367742.7_1	NA	NA	NA	NA	3.91992	15.1361	1	1	7.43959	3.51967	0	162.131
hsa_circ_0111213	chr1:173949946-173962273:-	RC3H1	circBase	1119	5	12327	chr1:173947758-173949946|chr1:173962273-173991233	ENSG00000135870.11_3	ENST00000367696.6_1	ENST00000367696.2	cerebellum	ANNOTATED, CDS, coding, INTERNAL, OVCODE, OVERLAPTX, OVEXON, UTR5	Rybak2015	3.91992	15.1361	1	1	7.43959	3.51967	0	162.131
hsa_circ_0015376	chr1:176118141-176133027:-	RFWD2	circBase	266	3	14886	chr1:176105683-176118141|chr1:176133027-176145045	ENSG00000143207.19_3	ENST00000367669.7_2	NM_022457	Helas3, diencephalon, cerebellum, occipital_lobe, frontal_cortex, parietal_lobe, temporal_lobe	ANNOTATED, CDS, coding, INTERNAL, OVCODE, OVEXON	Rybak2015, Salzman2013	3.91992	15.1361	1	1	7.43959	3.51967	0	162.131
hsa_circ_0015377	chr1:176132004-176133027:-	RFWD2	circBase	197	2	1023	chr1:176118210-176132004|chr1:176133027-176145045	ENSG00000143207.19_3	ENST00000367669.7_2	NM_022457	K562, A549, diencephalon, frontal_cortex	ANNOTATED, CDS, coding, INTERNAL, OVCODE, OVEXON	Rybak2015, Salzman2013	3.91992	15.1361	1	1	7.43959	3.51967	0	162.131
hsa_circ_0015392	chr1:178252698-178423783:+	RASAL2	circBase	2009	11	171085	chr1:178063829-178252698|chr1:178423783-178425855	ENSG00000075391.16_3	ENST00000367649.7_1	NM_170692	Hsmm, Helas3, Bj, A549	ANNOTATED, CDS, coding, INTERNAL, OVCODE, OVERLAPTX, OVEXON	Salzman2013	3.91992	15.1361	1	1	7.43959	3.51967	0	162.131
chr1:178269126-178359341:+	chr1:178269126-178359341:+	RASAL2	CIRCexplorer2	234	2	90215	chr1:178252826-178269126|chr1:178359341-178389645	ENSG00000075391.16_3	ENST00000367649.7_1	NA	NA	NA	NA	3.91992	15.1361	1	1	7.43959	3.51967	0	162.131
hsa_circ_0111320	chr1:178846632-178863159:+	RALGPS2	circBase	746	7	16527	chr1:178802685-178846632|chr1:178863159-178866798	ENSG00000116191.17_3	ENST00000367634.6_1	ENST00000367635.3	diencephalon, occipital_lobe, frontal_cortex	ANNOTATED, CDS, coding, INTERNAL, OVCODE, OVEXON	Rybak2015	3.91992	15.1361	1	1	7.43959	3.51967	0	162.131
hsa_circ_0005977	chr1:179012849-179023773:+	FAM20B	circBase	707	3	10924	chr1:178995233-179012849|chr1:179023773-179033061	ENSG00000116199.11_2	ENST00000263733.4_1	NM_014864	Hs68_RNase, Hs68_control, Nhek, K562, Huvec, Hepg2, Helas3, H1hesc, Gm12878, Ag04450, A549, Mcf7, SY5Y_exp2_D0, diencephalon, Sy5y_exp1_D0, occipital_lobe, frontal_cortex, parietal_lobe, temporal_lobe	ANNOTATED, CDS, coding, INTERNAL, OVCODE, OVEXON, UTR5	Jeck2013, Rybak2015, Salzman2013	3.91992	15.1361	1	1	7.43959	3.51967	0	162.131
hsa_circ_0005562	chr1:17907047-17914974:+	ARHGEF10L	circBase	300	3	7927	chr1:17866445-17907047|chr1:17914974-17928621	ENSG00000074964.16_2	ENST00000361221.7_1	NM_018125	Hs68_RNase, Hs68_control, Nhek, Hepg2, Helas3, H1hesc, Gm12878, Bj, Ag04450, A549, Sknshra, Mcf7, diencephalon, cerebellum, occipital_lobe, frontal_cortex, parietal_lobe, temporal_lobe	ANNOTATED, CDS, coding, INTERNAL, OVCODE, OVEXON, UTR5	Jeck2013, Rybak2015, Salzman2013	3.91992	15.1361	1	1	7.43959	3.51967	0	162.131
chr1:179304640-179319566:+	chr1:179304640-179319566:+	SOAT1	CIRCexplorer2	1273	11	14926	chr1:179292630-179304640|chr1:179319566-179320451	ENSG00000057252.12_2	ENST00000539888.5_1	NA	NA	NA	NA	3.91992	15.1361	1	1	7.43959	3.51967	0	162.131
hsa_circ_0111362	chr1:179955303-179966310:+	CEP350	circBase	1031	5	11007	chr1:179924277-179955303|chr1:179966310-179972308	ENSG00000135837.15_3	ENST00000367607.7_2	ENST00000367607.3	diencephalon, cerebellum, Sy5y_exp1_D0, occipital_lobe, frontal_cortex, parietal_lobe, temporal_lobe	ANNOTATED, CDS, coding, INTERNAL, OVCODE, OVEXON, UTR5	Rybak2015	3.91992	15.1361	1	1	7.43959	3.51967	0	162.131
chr1:179972308-180003217:+	chr1:179972308-180003217:+	CEP350	CIRCexplorer2	2928	10	30909	chr1:179966310-179972308|chr1:180003217-180006060	ENSG00000135837.15_3	ENST00000367607.7_2	NA	NA	NA	NA	3.91992	15.1361	1	1	7.43959	3.51967	0	162.131
chr1:179981063-179990144:+	chr1:179981063-179990144:+	CEP350	CIRCexplorer2	1989	4	9081	chr1:179975702-179981063|chr1:179990144-179991832	ENSG00000135837.15_3	ENST00000367607.7_2	NA	NA	NA	NA	3.91992	15.1361	1	1	7.43959	3.51967	0	162.131
hsa_circ_0006924	chr1:180010272-180017840:+	CEP350	circBase	682	5	7568	chr1:180006224-180010272|chr1:180017840-180022104	ENSG00000135837.15_3	ENST00000367607.7_2	NM_014810	Hs68_RNase, Hs68_control, K562, Gm12878, diencephalon, cerebellum, Sy5y_exp1_D0, frontal_cortex, parietal_lobe, temporal_lobe	ANNOTATED, CDS, coding, INTERNAL, OVCODE, OVEXON	Jeck2013, Rybak2015, Salzman2013	3.91992	15.1361	1	1	7.43959	3.51967	0	162.131
hsa_circ_0015489	chr1:180031354-180034407:+	CEP350	circBase	305	2	3053	chr1:180023637-180031354|chr1:180034407-180044156	ENSG00000135837.15_3	ENST00000367607.7_2	NM_014810	K562, diencephalon, cerebellum, occipital_lobe, frontal_cortex, parietal_lobe, temporal_lobe	ANNOTATED, CDS, coding, INTERNAL, OVCODE, OVERLAPTX, OVEXON	Rybak2015, Salzman2013	3.91992	15.1361	1	1	7.43959	3.51967	0	162.131
chr1:180147928-180159715:+	chr1:180147928-180159715:+	QSOX1	CIRCexplorer2	773	6	11787	chr1:180145168-180147928|chr1:180159715-180163347	ENSG00000116260.16_2	ENST00000367602.7_1	NA	NA	NA	NA	3.91992	15.1361	1	1	7.43959	3.51967	0	162.131
hsa_circ_0015548	chr1:182811679-182812569:+	DHX9	circBase	274	2	890	chr1:182808591-182811679|chr1:182812569-182821367	ENSG00000135829.16_2	ENST00000367549.3_1	NR_033302	Gm12878, diencephalon, frontal_cortex, parietal_lobe	ANNOTATED, INTERNAL, ncRNA, OVCODE, OVEXON	Rybak2015, Salzman2013	3.91992	15.1361	1	1	7.43959	3.51967	0	162.131
hsa_circ_0141518	chr1:185129964-185144245:+	SWT1	circBase	975	4	14281	chr1:185126296-185129964|chr1:185144245-185149522	ENSG00000116668.12_3	ENST00000367501.7_2	NM_017673	platelets	ANNOTATED, CDS, coding, INTERNAL, OVCODE, OVEXON, UTR5	Maass2017	3.91992	15.1361	1	1	7.43959	3.51967	0	162.131
hsa_circ_0004689	chr1:185183638-185200840:+	SWT1	circBase	469	3	17202	chr1:185175895-185183638|chr1:185200840-185240454	ENSG00000116668.12_3	ENST00000367501.7_2	NM_017673	Hs68_RNase, Hs68_control, Nhek, K562, Gm12878, Sknshra, diencephalon, Sy5y_exp1_D4, cerebellum, Sy5y_exp1_D0, occipital_lobe, frontal_cortex, Sy5y_exp1_D2, parietal_lobe, temporal_lobe, adipose, vena_cava, muscle, platelets	ANNOTATED, CDS, coding, INTERNAL, OVCODE, OVEXON	Jeck2013, Maass2017, Rybak2015, Salzman2013	3.91992	15.1361	1	1	7.43959	3.51967	0	162.131
hsa_circ_0111647	chr1:197552281-197627499:-	DENND1B	circBase	853	10	75218	chr1:197522242-197552281|chr1:197627499-197641166	ENSG00000213047.12_3	ENST00000620048.5_2	NM_001195215	diencephalon, occipital_lobe	ANNOTATED, CDS, coding, INTERNAL, OVCODE, OVERLAPTX, OVEXON	Rybak2015	3.91992	15.1361	1	1	7.43959	3.51967	0	162.131
chr1:197641166-197742062:-	chr1:197641166-197742062:-	DENND1B	CIRCexplorer2	279	4	100896	chr1:197627499-197641166|chr1:197742062-197744268	ENSG00000213047.12_3	ENST00000620048.5_2	NA	NA	NA	NA	3.91992	15.1361	1	1	7.43959	3.51967	0	162.131
chr1:201457982-201459472:-	chr1:201457982-201459472:-	CSRP1	CIRCexplorer2	299	2	1490	chr1:201454504-201457982|chr1:201459472-201465319	ENSG00000159176.13_2	ENST00000367306.5_1	NA	NA	NA	NA	3.91992	15.1361	1	1	7.43959	3.51967	0	162.131
hsa_circ_0002869	chr1:201681944-201687883:+	NAV1	circBase	469	2	5939	chr1:201618553-201681944|chr1:201687883-201749548	ENSG00000134369.15_3	ENST00000367302.5_2	NM_020443	Hs68_RNase, Hs68_control, H1hesc, Bj, Ag04450, A549, Sknshra, diencephalon, cerebellum, parietal_lobe	ANNOTATED, CDS, coding, INTERNAL, OVCODE, OVEXON	Jeck2013, Rybak2015, Salzman2013	3.91992	15.1361	1	1	7.43959	3.51967	0	162.131
hsa_circ_0111786	chr1:207930358-207940540:+	CD46	circBase	759	5	10182	chr1:207925654-207930358|chr1:207940540-207940951	ENSG00000117335.19_3	ENST00000322875.8_1	NM_002389	diencephalon, cerebellum, Sy5y_exp1_D0, occipital_lobe, frontal_cortex, Sy5y_exp1_D2, parietal_lobe, temporal_lobe	ANNOTATED, CDS, coding, INTERNAL, OVCODE, OVEXON	Rybak2015	3.91992	15.1361	1	1	7.43959	3.51967	0	162.131
hsa_circ_0111796	chr1:208315673-208391347:-	PLXNA2	circBase	1586	3	75674	chr1:208276592-208315673|chr1:208391347-208416987	ENSG00000076356.6_2	ENST00000367033.3_1	ENST00000367033.3	diencephalon	ANNOTATED, CDS, coding, INTERNAL, OVCODE, OVERLAPTX, OVEXON, UTR5	Rybak2015	3.91992	15.1361	1	1	7.43959	3.51967	0	162.131
chr1:2100956-2106752:+	chr1:2100956-2106752:+	PRKCZ	CIRCexplorer2	601	6	5796	chr1:2087531-2100956|chr1:2106752-2116021	ENSG00000067606.16_3	ENST00000378567.7_1	NA	NA	NA	NA	3.91992	15.1361	1	1	7.43959	3.51967	0	162.131
hsa_circ_0000179	chr1:212218001-212220759:+	DTL	circBase	282	3	2758	chr1:212209284-212218001|chr1:212220759-212236225	ENSG00000143476.17_2	ENST00000542077.5_1	NM_016448	HEK293, neutr, Hs68_RNase, Hs68_control, Nhek, K562, Hepg2, Helas3, H1hesc, Gm12878, Bj, Ag04450, A549, Sknshra, SY5Y_exp2_D0, diencephalon, Sy5y_exp1_D4, cerebellum, Sy5y_exp1_D0, occipital_lobe, frontal_cortex, Sy5y_exp1_D2, parietal_lobe, temporal_lobe, platelets	ANNOTATED, CDS, coding, INTERNAL, OVCODE, OVEXON	Jeck2013, Maass2017, Memczak2013, Rybak2015, Salzman2013	3.91992	15.1361	1	1	7.43959	3.51967	0	162.131
hsa_circ_0005522	chr1:213290658-213303232:+	RPS6KC1	circBase	457	2	12574	chr1:213277911-213290658|chr1:213303232-213341200	ENSG00000136643.11_2	ENST00000543354.5_1	NM_012424	Hs68_RNase, Hs68_control, K562, Bj, Ag04450, diencephalon, cerebellum, Sy5y_exp1_D0, occipital_lobe, frontal_cortex, parietal_lobe, temporal_lobe	ANNOTATED, CDS, coding, INTERNAL, OVCODE, OVEXON	Jeck2013, Rybak2015, Salzman2013	3.91992	15.1361	1	1	7.43959	3.51967	0	162.131
hsa_circ_0112006	chr1:220152759-220180680:-	EPRS	circBase	2304	14	27921	chr1:220152061-220152759|chr1:220180680-220184287	ENSG00000136628.17_2	ENST00000366923.7_1	NM_004446	frontal_cortex	ANNOTATED, CDS, coding, INTERNAL, OVCODE, OVERLAPTX, OVEXON	Rybak2015	3.91992	15.1361	1	1	7.43959	3.51967	0	162.131
chr1:220284127-220300185:+	chr1:220284127-220300185:+	IARS2	CIRCexplorer2	510	4	16058	chr1:220280493-220284127|chr1:220300185-220307743	ENSG00000067704.9_2	ENST00000366922.2_1	NA	NA	NA	NA	3.91992	15.1361	1	1	7.43959	3.51967	0	162.131
hsa_circ_0000028	chr1:22041881-22048257:-	USP48	circBase	315	3	6376	chr1:22033361-22041881|chr1:22048257-22050390	ENSG00000090686.15_2	ENST00000400301.5_2	NM_032236	cd_19, Hs68_RNase, Hs68_control, diencephalon, cerebellum, occipital_lobe, frontal_cortex, Sy5y_exp1_D2, parietal_lobe, temporal_lobe, WAS2, platelets	ANNOTATED, CDS, coding, INTERNAL, OVCODE, OVEXON	Jeck2013, Maass2017, Memczak2013, Rybak2015	3.91992	15.1361	1	1	7.43959	3.51967	0	162.131
hsa_circ_0006155	chr1:22173846-22175524:-	HSPG2	circBase	718	5	1678	chr1:22173092-22173846|chr1:22175524-22176533	ENSG00000142798.17_2	ENST00000374695.7_1	NM_005529	Hs68_RNase, Hs68_control, Huvec, Bj	ANNOTATED, CDS, coding, INTERNAL, OVCODE, OVEXON	Jeck2013, Salzman2013	3.91992	15.1361	1	1	7.43959	3.51967	0	162.131
hsa_circ_0112106	chr1:222897433-222903519:+	BROX	circBase	588	6	6086	chr1:222895856-222897433|chr1:222903519-222904698	ENSG00000162819.11_3	ENST00000340934.9_1	ENST00000340934.5	diencephalon, cerebellum, occipital_lobe, frontal_cortex, parietal_lobe, temporal_lobe	ANNOTATED, CDS, coding, INTERNAL, OVCODE, OVEXON	Rybak2015	3.91992	15.1361	1	1	7.43959	3.51967	0	162.131
hsa_circ_0003914	chr1:223991875-223994649:-	TP53BP2	circBase	277	2	2774	chr1:223991154-223991875|chr1:223994649-223998132	ENSG00000143514.16_2	ENST00000391878.6_1	NM_005426	Hs68_RNase, Hs68_control, K562, diencephalon, cerebellum, Sy5y_exp1_D0, occipital_lobe, frontal_cortex, Sy5y_exp1_D2, parietal_lobe, temporal_lobe, platelets	ANNOTATED, CDS, coding, INTERNAL, OVCODE, OVEXON, UTR5	Jeck2013, Maass2017, Rybak2015, Salzman2013	3.91992	15.1361	1	1	7.43959	3.51967	0	162.131
chr1:22404921-22408287:+	chr1:22404921-22408287:+	CDC42	CIRCexplorer2	228	2	3366	chr1:22379361-22404921|chr1:22408287-22412931	ENSG00000070831.15_4	ENST00000400259.5_4	NA	NA	NA	NA	3.91992	15.1361	1	1	7.43959	3.51967	0	162.131
hsa_circ_0000188	chr1:224437913-224455835:-	NVL	circBase	207	2	17922	chr1:224424284-224437913|chr1:224455835-224463040	ENSG00000143748.17_3	ENST00000469968.5_2	NM_001243146	cd_19, Helas3, A549, frontal_cortex, parietal_lobe	ANNOTATED, CDS, coding, INTERNAL	Memczak2013, Rybak2015, Salzman2013	3.91992	15.1361	1	1	7.43959	3.51967	0	162.131
chr1:224585798-224586736:-	chr1:224585798-224586736:-	WDR26	CIRCexplorer2	355	3	938	chr1:224581715-224585798|chr1:224586736-224588651	ENSG00000162923.14_2	ENST00000414423.6_1	NA	NA	NA	NA	3.91992	15.1361	1	1	7.43959	3.51967	0	162.131
hsa_circ_0016616	chr1:225226395-225284941:+	DNAH14	circBase	2337	11	58546	chr1:225211567-225226395|chr1:225284941-225288414	ENSG00000185842.15_2	ENST00000430092.5_1	NM_001373	Nhek, K562, Hepg2, cerebellum, temporal_lobe	ANNOTATED, CDS, coding, INTERNAL, OVCODE, OVEXON	Rybak2015, Salzman2013	3.91992	15.1361	1	1	7.43959	3.51967	0	162.131
hsa_circ_0112200	chr1:225306921-225311316:+	DNAH14	circBase	163	2	4395	chr1:225305701-225306921|chr1:225311316-225328469	ENSG00000185842.15_2	ENST00000328556.9_1	NM_001373	Sy5y_exp1_D4, frontal_cortex	ALT_DONOR, CDS, coding, INTERNAL, intronic, OVCODE, OVEXON	Rybak2015	3.91992	15.1361	1	1	7.43959	3.51967	0	162.131
chr1:225391884-225428524:+	chr1:225391884-225428524:+	DNAH14	CIRCexplorer2	862	5	36640	chr1:225380613-225391884|chr1:225428524-225440002	ENSG00000185842.15_2	ENST00000445597.6_1	NA	NA	NA	NA	3.91992	15.1361	1	1	7.43959	3.51967	0	162.131
chr1:226453913-226465633:-	chr1:226453913-226465633:-	LIN9	CIRCexplorer2	412	3	11720	chr1:226453335-226453913|chr1:226465633-226474033	ENSG00000183814.15_2	ENST00000460719.5_2	NA	NA	NA	NA	3.91992	15.1361	1	1	7.43959	3.51967	0	162.131
chr1:229611384-229625849:-	chr1:229611384-229625849:-	NUP133	CIRCexplorer2	805	6	14465	chr1:229606551-229611384|chr1:229625849-229631241	ENSG00000069248.11_2	ENST00000261396.5_1	NA	NA	NA	NA	3.91992	15.1361	1	1	7.43959	3.51967	0	162.131
hsa_circ_0016884	chr1:231069524-231097049:-	TTC13	circBase	712	8	27525	chr1:231067623-231069524|chr1:231097049-231114305	ENSG00000143643.12_3	ENST00000366661.8_2	NM_024525	Gm12878, diencephalon, cerebellum, occipital_lobe, frontal_cortex, parietal_lobe	ANNOTATED, CDS, coding, INTERNAL, OVCODE, OVERLAPTX, OVEXON	Rybak2015, Salzman2013	3.91992	15.1361	1	1	7.43959	3.51967	0	162.131
hsa_circ_0016886	chr1:231079551-231090149:-	TTC13	circBase	230	3	10598	chr1:231076302-231079551|chr1:231090149-231093969	ENSG00000143643.12_3	ENST00000366661.8_2	NM_024525	Gm12878, diencephalon	ANNOTATED, CDS, coding, INTERNAL, OVCODE, OVEXON	Rybak2015, Salzman2013	3.91992	15.1361	1	1	7.43959	3.51967	0	162.131
hsa_circ_0004531	chr1:231079551-231097049:-	TTC13	circBase	401	5	17498	chr1:231076302-231079551|chr1:231097049-231114305	ENSG00000143643.12_3	ENST00000366661.8_2	NM_024525	Hs68_RNase, Hs68_control, K562, Huvec, Hepg2, Helas3, Gm12878, Bj, Ag04450, Sknshra, diencephalon, cerebellum, Sy5y_exp1_D0, occipital_lobe, frontal_cortex, parietal_lobe, temporal_lobe, WAS2	ANNOTATED, CDS, coding, INTERNAL, OVCODE, OVEXON	Jeck2013, Maass2017, Rybak2015, Salzman2013	3.91992	15.1361	1	1	7.43959	3.51967	0	162.131
hsa_circ_0000194	chr1:231081134-231097049:-	TTC13	circBase	308	4	15915	chr1:231079644-231081134|chr1:231097049-231114305	ENSG00000143643.12_3	ENST00000366661.8_2	NM_024525	cd_34, K562, Hepg2, Helas3, Bj, Ag04450, A549, Mcf7, cerebellum, occipital_lobe, frontal_cortex, parietal_lobe, temporal_lobe	ANNOTATED, CDS, coding, INTERNAL	Memczak2013, Rybak2015, Salzman2013	3.91992	15.1361	1	1	7.43959	3.51967	0	162.131
chr1:231752389-231837770:+	chr1:231752389-231837770:+	TSNAX-DISC1	CIRCexplorer2	1313	3	85381	chr1:231697001-231752389|chr1:231837770-231885671	ENSG00000270106.5_3	ENST00000602567.1_1	NA	NA	NA	NA	3.91992	15.1361	1	1	7.43959	3.51967	0	162.131
hsa_circ_0016962	chr1:233296028-233372726:-	PCNXL2	circBase	1295	11	76698	chr1:233275601-233296028|chr1:233372726-233386484	ENSG00000135749.18_4	ENST00000258229.13_3	NM_014801	Nhek, H1hesc, Gm12878, Ag04450, Mcf7, diencephalon, cerebellum, occipital_lobe, frontal_cortex, parietal_lobe, temporal_lobe	ANNOTATED, CDS, coding, INTERNAL, OVCODE, OVEXON	Rybak2015, Salzman2013	3.91992	15.1361	1	1	7.43959	3.51967	0	162.131
hsa_circ_0016964	chr1:233313547-233353930:-	PCNXL2	circBase	769	7	40383	chr1:233297109-233313547|chr1:233353930-233362971	ENSG00000135749.18_4	ENST00000258229.13_3	NM_014801	Gm12878, Ag04450, diencephalon	ANNOTATED, CDS, coding, INTERNAL, OVCODE, OVEXON	Rybak2015, Salzman2013	3.91992	15.1361	1	1	7.43959	3.51967	0	162.131
hsa_circ_0016989	chr1:233362971-233372726:-	PCNXL2	circBase	282	2	9755	chr1:233353930-233362971|chr1:233372726-233386484	ENSG00000135749.18_4	ENST00000258229.13_3	NM_014801	H1hesc, occipital_lobe, frontal_cortex	ANNOTATED, CDS, coding, INTERNAL, OVCODE, OVEXON	Rybak2015, Salzman2013	3.91992	15.1361	1	1	7.43959	3.51967	0	162.131
hsa_circ_0112427	chr1:233482187-233490757:+	KIAA1804	circBase	506	3	8570	chr1:233464579-233482187|chr1:233490757-233497798	ENSG00000143674.10_2	ENST00000366623.7_1	NM_032435	diencephalon, cerebellum, occipital_lobe, frontal_cortex, parietal_lobe, temporal_lobe	ANNOTATED, CDS, coding, INTERNAL, OVCODE, OVEXON	Rybak2015	3.91992	15.1361	1	1	7.43959	3.51967	0	162.131
hsa_circ_0010808	chr1:23376879-23384058:+	KDM1A	circBase	495	5	7179	chr1:23357127-23376879|chr1:23384058-23385565	ENSG00000004487.15_3	ENST00000356634.7_1	NM_001009999	K562, Ag04450, diencephalon, occipital_lobe, frontal_cortex, parietal_lobe, temporal_lobe	ANNOTATED, CDS, coding, INTERNAL, OVCODE, OVERLAPTX, OVEXON	Rybak2015, Salzman2013	3.91992	15.1361	1	1	7.43959	3.51967	0	162.131
hsa_circ_0112454	chr1:234553829-234563512:-	TARBP1	circBase	645	5	9683	chr1:234546277-234553829|chr1:234563512-234564881	ENSG00000059588.9_2	ENST00000040877.1_1	NM_005646	diencephalon, cerebellum, occipital_lobe, frontal_cortex, parietal_lobe, temporal_lobe	ANNOTATED, CDS, coding, INTERNAL, OVCODE, OVEXON	Rybak2015	3.91992	15.1361	1	1	7.43959	3.51967	0	162.131
hsa_circ_0017033	chr1:234582548-234596142:-	TARBP1	circBase	735	6	13594	chr1:234573118-234582548|chr1:234596142-234599582	ENSG00000059588.9_2	ENST00000040877.1_1	NM_005646	K562	ANNOTATED, CDS, coding, INTERNAL, OVCODE, OVEXON	Salzman2013	3.91992	15.1361	1	1	7.43959	3.51967	0	162.131
hsa_circ_0112472	chr1:234586173-234608557:-	TARBP1	circBase	930	9	22384	chr1:234584325-234586173|chr1:234608557-234613918	ENSG00000059588.9_2	ENST00000040877.1_1	NM_005646	occipital_lobe, frontal_cortex, temporal_lobe	ANNOTATED, CDS, coding, INTERNAL, OVCODE, OVEXON	Rybak2015	3.91992	15.1361	1	1	7.43959	3.51967	0	162.131
chr1:235590454-235599155:+	chr1:235590454-235599155:+	TBCE	CIRCexplorer2	373	4	8701	chr1:235582876-235590454|chr1:235599155-235599700	ENSG00000116957.12_4	ENST00000406207.4_4	NA	NA	NA	NA	3.91992	15.1361	1	1	7.43959	3.51967	0	162.131
hsa_circ_0017069	chr1:235634163-235658138:-	B3GALNT2	circBase	650	5	23975	chr1:235629031-235634163|chr1:235658138-235667440	ENSG00000162885.12_2	ENST00000366600.7_1	NM_152490	K562, Gm12878, temporal_lobe	ANNOTATED, CDS, coding, INTERNAL, OVCODE, OVEXON	Rybak2015, Salzman2013	3.91992	15.1361	1	1	7.43959	3.51967	0	162.131
hsa_circ_0002343	chr1:235643369-235658138:-	B3GALNT2	circBase	539	4	14769	chr1:235634274-235643369|chr1:235658138-235667440	ENSG00000162885.12_2	ENST00000366600.7_1	NM_152490	Hs68_RNase, Hs68_control, Nhek, K562, Hepg2, Helas3, H1hesc, Gm12878, Bj, Ag04450, A549, Sknshra, cerebellum, Sy5y_exp1_D0, occipital_lobe, frontal_cortex	ANNOTATED, CDS, coding, INTERNAL, OVCODE, OVEXON	Jeck2013, Rybak2015, Salzman2013	3.91992	15.1361	1	1	7.43959	3.51967	0	162.131
hsa_circ_0007875	chr1:236987418-236990196:+	MTR	circBase	231	3	2778	chr1:236979843-236987418|chr1:236990196-236992488	ENSG00000116984.12_3	ENST00000535889.5_1	NM_000254	Hs68_RNase, Hs68_control, Hsmm, Hepg2, Helas3, Gm12878, Bj, A549, diencephalon, cerebellum, occipital_lobe, frontal_cortex, parietal_lobe, temporal_lobe, platelets	ANNOTATED, CDS, coding, INTERNAL, OVCODE, OVEXON	Jeck2013, Maass2017, Rybak2015, Salzman2013	3.91992	15.1361	1	1	7.43959	3.51967	0	162.131
hsa_circ_0112791	chr1:243800912-243859018:-	AKT3	circBase	515	4	58106	chr1:243778463-243800912|chr1:243859018-244006426	ENSG00000117020.16_3	ENST00000336199.9_1	NM_005465	diencephalon, cerebellum, Sy5y_exp1_D0, occipital_lobe, frontal_cortex, parietal_lobe, temporal_lobe	ANNOTATED, CDS, coding, INTERNAL, OVCODE, OVEXON	Rybak2015	3.91992	15.1361	1	1	7.43959	3.51967	0	162.131
hsa_circ_0112819	chr1:245008548-245012158:-	HNRNPU-AS1	circBase	370	4	3610	chr1:245006443-245008548|chr1:245012158-245018274	ENSG00000153187.18_3	ENST00000638230.1_1	ENST00000475997.1	diencephalon, cerebellum, occipital_lobe, frontal_cortex, parietal_lobe, temporal_lobe	ALT_DONOR, INTERNAL, ncRNA, OVEXON	Rybak2015	3.91992	15.1361	1	1	7.43959	3.51967	0	162.131
hsa_circ_0017308	chr1:246711846-246720023:-	TFB2M	circBase	302	3	8177	chr1:246707983-246711846|chr1:246720023-246720682	ENSG00000162851.7_2	ENST00000366514.4_1	NM_022366	K562, A549, diencephalon, cerebellum, occipital_lobe, frontal_cortex, parietal_lobe, temporal_lobe, platelets	ANNOTATED, CDS, coding, INTERNAL, OVCODE, OVEXON	Maass2017, Rybak2015, Salzman2013	3.91992	15.1361	1	1	7.43959	3.51967	0	162.131
hsa_circ_0004802	chr1:24857707-24859744:+	RCAN3	circBase	346	2	2037	chr1:24841057-24857707|chr1:24859744-24861582	ENSG00000117602.11_2	ENST00000538532.5_1	NM_013441	Hs68_RNase, Hs68_control, Nhek, Hepg2, H1hesc, diencephalon, cerebellum, occipital_lobe, frontal_cortex, parietal_lobe, temporal_lobe	ANNOTATED, CDS, coding, INTERNAL, OVCODE, OVEXON	Jeck2013, Rybak2015, Salzman2013	3.91992	15.1361	1	1	7.43959	3.51967	0	162.131
hsa_circ_0010937	chr1:25775298-25783322:+	TMEM57	circBase	430	3	8024	chr1:25773394-25775298|chr1:25783322-25784881	ENSG00000204178.9_2	ENST00000374343.4_1	NM_018202	K562, diencephalon, cerebellum, Sy5y_exp1_D0, occipital_lobe, frontal_cortex, parietal_lobe, temporal_lobe	ANNOTATED, CDS, coding, INTERNAL, OVCODE, OVEXON	Rybak2015, Salzman2013	3.91992	15.1361	1	1	7.43959	3.51967	0	162.131
hsa_circ_0006913	chr1:27087346-27089776:+	ARID1A	circBase	812	4	2430	chr1:27059283-27087346|chr1:27089776-27092711	ENSG00000117713.18_3	ENST00000430799.7_2	NM_006015	Hs68_RNase, Hs68_control, Hsmm, Hepg2, Helas3, H1hesc, frontal_cortex, parietal_lobe	ANNOTATED, CDS, coding, INTERNAL, OVCODE, OVEXON	Jeck2013, Rybak2015, Salzman2013	3.91992	15.1361	1	1	7.43959	3.51967	0	162.131
hsa_circ_0011137	chr1:28800065-28807116:+	PHACTR4	circBase	937	3	7051	chr1:28793279-28800065|chr1:28807116-28815681	ENSG00000204138.12_3	ENST00000373839.7_1	NM_001048183	Helas3, Gm12878, Ag04450	ANNOTATED, CDS, coding, INTERNAL, OVCODE, OVEXON	Salzman2013	3.91992	15.1361	1	1	7.43959	3.51967	0	162.131
hsa_circ_0011192	chr1:29581786-29587415:+	PTPRU	circBase	1071	6	5629	chr1:29563229-29581786|chr1:29587415-29601959	ENSG00000060656.19_2	ENST00000345512.7_2	NM_005704	Hepg2, A549, diencephalon, temporal_lobe	ANNOTATED, CDS, coding, INTERNAL, OVCODE, OVEXON	Rybak2015, Salzman2013	3.91992	15.1361	1	1	7.43959	3.51967	0	162.131
hsa_circ_0011279	chr1:31896539-31899670:+	SERINC2	circBase	741	5	3131	chr1:31883282-31896539|chr1:31899670-31901824	ENSG00000168528.11_2	ENST00000373710.5_1	NM_001199039	Nhek, Hsmm, Hepg2, Helas3, H1hesc, Bj, Ag04450, Sknshra, parietal_lobe	ANNOTATED, CDS, coding, INTERNAL, OVCODE, OVEXON, UTR5	Rybak2015, Salzman2013	3.91992	15.1361	1	1	7.43959	3.51967	0	162.131
hsa_circ_0113044	chr1:32502510-32510991:+	KHDRBS1	circBase	716	6	8481	chr1:32498935-32502510|chr1:32510991-32525763	ENSG00000121774.17_2	ENST00000484270.2_1	ENST00000307714.8	occipital_lobe	ALT_DONOR, downstream_end, ncRNA, OVCODE, OVERLAPTX, OVEXON	Rybak2015	3.91992	15.1361	1	1	7.43959	3.51967	0	162.131
hsa_circ_0113063	chr1:33097427-33099711:-	ZBTB8OS	circBase	296	3	2284	chr1:33093145-33097427|chr1:33099711-33100368	ENSG00000176261.15_3	ENST00000476493.5_1	ENST00000468695.1	occipital_lobe, frontal_cortex, temporal_lobe	ALT_ACCEPTOR, CDS, coding, INTERNAL, intronic, OVCODE, OVEXON	Rybak2015	3.91992	15.1361	1	1	7.43959	3.51967	0	162.131
hsa_circ_0011637	chr1:36469941-36492899:+	EIF2C3	circBase	933	7	22958	chr1:36439112-36469941|chr1:36492899-36499774	ENSG00000126070.19_2	ENST00000373191.8_1	NM_024852	Hepg2, Helas3, H1hesc, Bj, Sknshra, diencephalon, cerebellum, occipital_lobe, frontal_cortex, parietal_lobe	ANNOTATED, CDS, coding, INTERNAL, OVCODE, OVERLAPTX, OVEXON	Rybak2015, Salzman2013	3.91992	15.1361	1	1	7.43959	3.51967	0	162.131
hsa_circ_0113217	chr1:36474290-36492899:+	AGO3	circBase	798	6	18609	chr1:36470076-36474290|chr1:36492899-36499774	ENSG00000126070.19_2	ENST00000373191.8_1	ENST00000373191.3	frontal_cortex	ANNOTATED, CDS, coding, INTERNAL, OVCODE, OVERLAPTX, OVEXON	Rybak2015	3.91992	15.1361	1	1	7.43959	3.51967	0	162.131
hsa_circ_0011720	chr1:38289381-38323381:-	MTF1	circBase	1222	7	34000	chr1:38288388-38289381|chr1:38323381-38325202	ENSG00000188786.9_2	ENST00000373036.4_1	NM_005955	Hepg2, A549	ANNOTATED, CDS, coding, INTERNAL, OVCODE, OVERLAPTX, OVEXON, UTR5	Salzman2013	3.91992	15.1361	1	1	7.43959	3.51967	0	162.131
hsa_circ_0141581	chr1:39332551-39333282:-	GJA9-MYCBP	circBase	179	2	731	chr1:39330386-39332551|chr1:39333282-39338689	ENSG00000273637.1_4	ENST00000622355.1_1	NR_037633	platelets	ANNOTATED, INTERNAL, ncRNA, OVCODE, OVERLAPTX, OVEXON	Maass2017	3.91992	15.1361	1	1	7.43959	3.51967	0	162.131
hsa_circ_0011821	chr1:39816456-39824936:+	MACF1	circBase	1279	5	8480	chr1:39815299-39816456|chr1:39824936-39826464	ENSG00000127603.24_4	ENST00000567887.5_2	NM_012090	K562, Gm12878, Sknshra, diencephalon, Sy5y_exp1_D4, cerebellum, occipital_lobe, frontal_cortex, parietal_lobe, temporal_lobe	ANNOTATED, CDS, coding, INTERNAL, OVCODE, OVEXON	Rybak2015, Salzman2013	3.91992	15.1361	1	1	7.43959	3.51967	0	162.131
chr1:39918355-39929358:+	chr1:39918355-39929358:+	MACF1	CIRCexplorer2	1140	8	11003	chr1:39918022-39918355|chr1:39929358-39930766	ENSG00000127603.24_4	ENST00000567887.5_2	NA	NA	NA	NA	3.91992	15.1361	1	1	7.43959	3.51967	0	162.131
hsa_circ_0113338	chr1:40668083-40697330:+	RLF	circBase	482	3	29247	chr1:40661436-40668083|chr1:40697330-40701463	ENSG00000117000.8_2	ENST00000372771.4_1	NM_012421	cerebellum	ANNOTATED, CDS, coding, INTERNAL, OVCODE, OVEXON	Rybak2015	3.91992	15.1361	1	1	7.43959	3.51967	0	162.131
hsa_circ_0011898	chr1:40872407-40882768:+	SMAP2	circBase	1061	8	10361	chr1:40839895-40872407|chr1:40882768-40887647	ENSG00000084070.11_3	ENST00000372718.7_1	NM_022733	K562, Helas3, Gm12878, Ag04450, diencephalon, cerebellum, occipital_lobe, frontal_cortex, parietal_lobe, temporal_lobe	ANNOTATED, CDS, coding, INTERNAL, OVCODE, OVEXON	Rybak2015, Salzman2013	3.91992	15.1361	1	1	7.43959	3.51967	0	162.131
hsa_circ_0011929	chr1:41463065-41466789:+	CTPS	circBase	222	2	3724	chr1:41461740-41463065|chr1:41466789-41467831	ENSG00000171793.13_2	ENST00000372621.8_1	NM_001905	Nhek, K562, Hepg2, Helas3, H1hesc, Gm12878, Bj, Ag04450, A549, frontal_cortex, parietal_lobe	ANNOTATED, CDS, coding, INTERNAL, OVCODE, OVEXON	Rybak2015, Salzman2013	3.91992	15.1361	1	1	7.43959	3.51967	0	162.131
hsa_circ_0012270	chr1:46120214-46120991:-	GPBP1L1	circBase	417	2	777	chr1:46108171-46120214|chr1:46120991-46124699	ENSG00000159592.10_3	ENST00000290795.7_1	NM_021639	K562, frontal_cortex	ANNOTATED, CDS, coding, INTERNAL, OVCODE, OVEXON	Rybak2015, Salzman2013	3.91992	15.1361	1	1	7.43959	3.51967	0	162.131
hsa_circ_0000068	chr1:46124699-46126897:-	GPBP1L1	circBase	1157	2	2198	chr1:46120991-46124699|chr1:46126897-46152083	ENSG00000159592.10_3	ENST00000290795.7_1	NM_021639	cd_19, Nhek, K562, Hepg2, Helas3, H1hesc, Gm12878, Bj, Ag04450, A549, Sknshra, Mcf7, diencephalon, cerebellum, occipital_lobe, frontal_cortex, parietal_lobe, temporal_lobe	ANNOTATED, CDS, coding, INTERNAL, UTR5	Memczak2013, Rybak2015, Salzman2013	3.91992	15.1361	1	1	7.43959	3.51967	0	162.131
hsa_circ_0012301	chr1:46527600-46546422:-	PIK3R3	circBase	658	5	18822	chr1:46521643-46527600|chr1:46546422-46597518	ENSG00000117461.14_3	ENST00000262741.9_2	NM_003629	Hepg2, diencephalon, cerebellum, occipital_lobe, frontal_cortex, parietal_lobe, temporal_lobe	ANNOTATED, CDS, coding, INTERNAL, OVCODE, OVEXON	Rybak2015, Salzman2013	3.91992	15.1361	1	1	7.43959	3.51967	0	162.131
hsa_circ_0003161	chr1:46543186-46546422:-	PIK3R3	circBase	208	2	3236	chr1:46532763-46543186|chr1:46546422-46597518	ENSG00000117461.14_3	ENST00000262741.9_2	NM_003629	Hs68_RNase, Hs68_control, K562, diencephalon, cerebellum, occipital_lobe, frontal_cortex, Sy5y_exp1_D2, parietal_lobe	ANNOTATED, CDS, coding, INTERNAL, OVCODE, OVEXON	Jeck2013, Rybak2015, Salzman2013	3.91992	15.1361	1	1	7.43959	3.51967	0	162.131
hsa_circ_0000069	chr1:47745912-47748131:-	STIL	circBase	1084	2	2219	chr1:47737913-47745912|chr1:47748131-47753222	ENSG00000123473.15_2	ENST00000337817.9_1	NM_003035	HEK293, Hs68_RNase, Hs68_control, Nhek, K562, Huvec, Hmec, Hepg2, Helas3, H1hesc, Gm12878, Bj, Ag04450, A549, Sknshra, Mcf7, diencephalon, Sy5y_exp1_D4, cerebellum, occipital_lobe, frontal_cortex, Sy5y_exp1_D2, parietal_lobe, temporal_lobe, WAS2, LCL, platelets	ANNOTATED, CDS, coding, INTERNAL, OVCODE, OVEXON	Jeck2013, Maass2017, Memczak2013, Rybak2015, Salzman2013	3.91992	15.1361	1	1	7.43959	3.51967	0	162.131
chr1:51061792-51210447:-	chr1:51061792-51210447:-	FAF1	CIRCexplorer2	473	5	148655	chr1:51050483-51061792|chr1:51210447-51253671	ENSG00000185104.19_3	ENST00000396153.6_2	NA	NA	NA	NA	3.91992	15.1361	1	1	7.43959	3.51967	0	162.131
hsa_circ_0003332	chr1:51253671-51323669:-	FAF1	circBase	322	3	69998	chr1:51210447-51253671|chr1:51323669-51425438	ENSG00000185104.19_3	ENST00000396153.6_2	NM_007051	Hs68_RNase, Hs68_control, K562, Hepg2, Helas3, Gm12878, Bj, Ag04450, A549, diencephalon, frontal_cortex, parietal_lobe, temporal_lobe	ANNOTATED, CDS, coding, INTERNAL, OVCODE, OVEXON	Jeck2013, Rybak2015, Salzman2013	3.91992	15.1361	1	1	7.43959	3.51967	0	162.131
hsa_circ_0012476	chr1:52285471-52299842:-	NRD1	circBase	579	6	14371	chr1:52283807-52285471|chr1:52299842-52301802	ENSG00000078618.21_3	ENST00000352171.11_1	NM_002525	K562, diencephalon, occipital_lobe, frontal_cortex, parietal_lobe	ANNOTATED, CDS, coding, INTERNAL, OVCODE, OVEXON	Rybak2015, Salzman2013	3.91992	15.1361	1	1	7.43959	3.51967	0	162.131
hsa_circ_0012494	chr1:52729444-52747488:+	ZFYVE9	circBase	847	6	18044	chr1:52705267-52729444|chr1:52747488-52759124	ENSG00000157077.14_3	ENST00000287727.7_2	NM_004799	K562	ANNOTATED, CDS, coding, INTERNAL, OVCODE, OVERLAPTX, OVEXON	Salzman2013	3.91992	15.1361	1	1	7.43959	3.51967	0	162.131
chr1:54320673-54354659:-	chr1:54320673-54354659:-	YIPF1	CIRCexplorer2	1029	9	33986	chr1:54317943-54320673|chr1:54354659-54355385	ENSG00000058799.14_2	ENST00000464950.6_1	NA	NA	NA	NA	3.91992	15.1361	1	1	7.43959	3.51967	0	162.131
hsa_circ_0009465	chr1:6008129-6046387:-	NPHP4	circBase	1030	7	38258	chr1:6007290-6008129|chr1:6046387-6052303	ENSG00000131697.17_3	ENST00000489180.6_1	NM_015102	Hepg2, Mcf7	ANNOTATED, CDS, coding, INTERNAL, OVCODE, OVEXON, UTR5	Salzman2013	3.91992	15.1361	1	1	7.43959	3.51967	0	162.131
chr1:61818121-61872399:+	chr1:61818121-61872399:+	NFIA	CIRCexplorer2	720	5	54278	chr1:61798258-61818121|chr1:61872399-61892136	ENSG00000162599.15_3	ENST00000371191.5_1	NA	NA	NA	NA	3.91992	15.1361	1	1	7.43959	3.51967	0	162.131
chr1:62293093-62393501:+	chr1:62293093-62393501:+	PATJ	CIRCexplorer2	1852	12	100408	chr1:62288751-62293093|chr1:62393501-62455839	ENSG00000132849.19_3	ENST00000635214.1_1	NA	NA	NA	NA	3.91992	15.1361	1	1	7.43959	3.51967	0	162.131
chr1:62393401-62516730:+	chr1:62393401-62516730:+	PATJ	CIRCexplorer2	555	5	123329	chr1:62380336-62393401|chr1:62516730-62545121	ENSG00000132849.19_3	ENST00000635214.1_1	NA	NA	NA	NA	3.91992	15.1361	1	1	7.43959	3.51967	0	162.131
hsa_circ_0000079	chr1:62908829-62914337:+	USP1	circBase	1226	4	5508	chr1:62907970-62908829|chr1:62914337-62915916	ENSG00000162607.12_2	ENST00000371146.5_1	NM_001017416	cd_19, diencephalon, cerebellum, frontal_cortex, parietal_lobe, temporal_lobe	ANNOTATED, CDS, coding, INTERNAL	Memczak2013, Rybak2015	3.91992	15.1361	1	1	7.43959	3.51967	0	162.131
hsa_circ_0012824	chr1:63269389-63307218:+	ATG4C	circBase	1277	9	37829	chr1:63249944-63269389|chr1:63307218-63329662	ENSG00000125703.14_2	ENST00000317868.8_1	NM_032852	K562, diencephalon, cerebellum, occipital_lobe, frontal_cortex, parietal_lobe, temporal_lobe, platelets	ANNOTATED, CDS, coding, INTERNAL, OVCODE, OVEXON, UTR5	Maass2017, Rybak2015, Salzman2013	3.91992	15.1361	1	1	7.43959	3.51967	0	162.131
chr1:67288043-67288200:-	chr1:67288043-67288200:-	WDR78	CIRCexplorer2	157	1	157	chr1:67279863-67288043|chr1:67288200-67292502	ENSG00000152763.16_2	ENST00000371026.7_1	NA	NA	NA	NA	3.91992	15.1361	1	1	7.43959	3.51967	0	162.131
hsa_circ_0113951	chr1:67411832-67428843:+	MIER1	circBase	579	5	17011	chr1:67405735-67411832|chr1:67428843-67436490	ENSG00000198160.14_2	ENST00000371018.7_1	NM_001146110	diencephalon, cerebellum, frontal_cortex, parietal_lobe	ANNOTATED, CDS, coding, INTERNAL, OVCODE, OVEXON	Rybak2015	3.91992	15.1361	1	1	7.43959	3.51967	0	162.131
hsa_circ_0114058	chr1:70887248-70890099:+	CTH	circBase	242	2	2851	chr1:70881720-70887248|chr1:70890099-70895476	ENSG00000116761.11_2	ENST00000411986.6_1	NM_001902	diencephalon, occipital_lobe, frontal_cortex, temporal_lobe	ANNOTATED, CDS, coding, INTERNAL, OVCODE, OVEXON	Rybak2015	3.91992	15.1361	1	1	7.43959	3.51967	0	162.131
hsa_circ_0012981	chr1:78041752-78045313:-	ZZZ3	circBase	351	3	3561	chr1:78034151-78041752|chr1:78045313-78046682	ENSG00000036549.12_3	ENST00000481346.5_1	NM_015534	K562, Gm12878, parietal_lobe	ANNOTATED, CDS, coding, INTERNAL, OVCODE, OVEXON	Rybak2015, Salzman2013	3.91992	15.1361	1	1	7.43959	3.51967	0	162.131
hsa_circ_0012987	chr1:78097534-78099090:-	ZZZ3	circBase	1556	1	1556	chr1:78050340-78097534|chr1:78099090-78105133	ENSG00000036549.12_3	ENST00000370801.7_1	NM_015534	Ag04450, occipital_lobe, frontal_cortex	ANNOTATED, CDS, coding, INTERNAL, OVCODE, OVEXON, UTR5	Rybak2015, Salzman2013	3.91992	15.1361	1	1	7.43959	3.51967	0	162.131
hsa_circ_0012989	chr1:78177431-78178966:-	USP33	circBase	191	2	1535	chr1:78167156-78177431|chr1:78178966-78180298	ENSG00000077254.14_4	ENST00000370794.7_1	NM_015017	Nhek, K562, Hepg2, Gm12878, Ag04450, A549, Sknshra, diencephalon, cerebellum, Sy5y_exp1_D0, occipital_lobe, frontal_cortex, Sy5y_exp1_D2, parietal_lobe, temporal_lobe, platelets	ANNOTATED, CDS, coding, INTERNAL, OVCODE, OVEXON	Maass2017, Rybak2015, Salzman2013	3.91992	15.1361	1	1	7.43959	3.51967	0	162.131
hsa_circ_0114353	chr1:86818541-86851273:-	ODF2L	circBase	1780	15	32732	chr1:86817891-86818541|chr1:86851273-86852597	ENSG00000122417.15_4	ENST00000359242.7_2	ENST00000359242.3	cerebellum, frontal_cortex	ANNOTATED, CDS, coding, INTERNAL, OVCODE, OVEXON	Rybak2015	3.91992	15.1361	1	1	7.43959	3.51967	0	162.131
hsa_circ_0009190	chr1:871151-874840:+	SAMD11	circBase	401	3	3689	chr1:866469-871151|chr1:874840-876523	ENSG00000187634.11_4	ENST00000342066.7_3	NM_152486	Hepg2, Helas3, Bj	ANNOTATED, CDS, coding, INTERNAL, OVCODE, OVEXON	Salzman2013	3.91992	15.1361	1	1	7.43959	3.51967	0	162.131
hsa_circ_0005900	chr1:89236034-89251896:+	PKN2	circBase	777	5	15862	chr1:89226059-89236034|chr1:89251896-89270073	ENSG00000065243.19_3	ENST00000316005.11_1	NM_006256	Hs68_RNase, Hs68_control, Helas3, Bj, Ag04450, Sknshra, diencephalon, Sy5y_exp1_D4, cerebellum, Sy5y_exp1_D0, occipital_lobe, frontal_cortex, Sy5y_exp1_D2, parietal_lobe, temporal_lobe, adipose, vena_cava, platelets	ANNOTATED, CDS, coding, INTERNAL, OVCODE, OVEXON	Jeck2013, Maass2017, Rybak2015, Salzman2013	3.91992	15.1361	1	1	7.43959	3.51967	0	162.131
hsa_circ_0114389	chr1:89251786-89279416:+	PKN2	circBase	1108	9	27630	chr1:89250507-89251786|chr1:89279416-89287623	ENSG00000065243.19_3	ENST00000370521.7_1	ENST00000370521.3	diencephalon, occipital_lobe, frontal_cortex	ANNOTATED, CDS, coding, INTERNAL, OVCODE, OVEXON	Rybak2015	3.91992	15.1361	1	1	7.43959	3.51967	0	162.131
hsa_circ_0013162	chr1:93029198-93073284:-	EVI5	circBase	339	3	44086	chr1:92979527-93029198|chr1:93073284-93089732	ENSG00000067208.14_3	ENST00000370331.5_1	NM_005665	K562, Hepg2, Bj, Ag04450, diencephalon, cerebellum, occipital_lobe, frontal_cortex, parietal_lobe, temporal_lobe, platelets	ANNOTATED, CDS, coding, INTERNAL, OVCODE, OVERLAPTX, OVEXON	Maass2017, Rybak2015, Salzman2013	3.91992	15.1361	1	1	7.43959	3.51967	0	162.131
hsa_circ_0013164	chr1:93029198-93170301:-	EVI5	circBase	1837	15	141103	chr1:92979527-93029198|chr1:93170301-93201954	ENSG00000067208.14_3	ENST00000370331.5_1	NM_005665	K562	ANNOTATED, CDS, coding, INTERNAL, OVCODE, OVERLAPTX, OVEXON	Salzman2013	3.91992	15.1361	1	1	7.43959	3.51967	0	162.131
hsa_circ_0005371	chr1:93070863-93073284:-	EVI5	circBase	243	2	2421	chr1:93029294-93070863|chr1:93073284-93089732	ENSG00000067208.14_3	ENST00000370331.5_1	NM_005665	Hs68_RNase, Hs68_control, K562, Huvec, A549, Sknshra, diencephalon, cerebellum, occipital_lobe, frontal_cortex, parietal_lobe, temporal_lobe	ANNOTATED, CDS, coding, INTERNAL, OVCODE, OVEXON	Jeck2013, Rybak2015, Salzman2013	3.91992	15.1361	1	1	7.43959	3.51967	0	162.131
hsa_circ_0013166	chr1:93070863-93091491:-	EVI5	circBase	543	4	20628	chr1:93029294-93070863|chr1:93091491-93101758	ENSG00000067208.14_3	ENST00000370331.5_1	NM_005665	K562, Ag04450, diencephalon, cerebellum, occipital_lobe, frontal_cortex	ANNOTATED, CDS, coding, INTERNAL, OVCODE, OVEXON	Rybak2015, Salzman2013	3.91992	15.1361	1	1	7.43959	3.51967	0	162.131
chr1:93683294-93705453:+	chr1:93683294-93705453:+	CCDC18	CIRCexplorer2	1151	8	22159	chr1:93682303-93683294|chr1:93705453-93711661	ENSG00000122483.17_2	ENST00000343253.11_1	NA	NA	NA	NA	3.91992	15.1361	1	1	7.43959	3.51967	0	162.131
hsa_circ_0013213	chr1:94037226-94041686:-	BCAR3	circBase	288	2	4460	chr1:94033408-94037226|chr1:94041686-94047857	ENSG00000137936.16_3	ENST00000370247.7_1	NM_003567	Nhek, Gm12878	ANNOTATED, CDS, coding, INTERNAL, OVCODE, OVEXON	Salzman2013	3.91992	15.1361	1	1	7.43959	3.51967	0	162.131
hsa_circ_0003580	chr1:97235258-97236407:+	PTBP2	circBase	317	2	1149	chr1:97189150-97235258|chr1:97236407-97243140	ENSG00000117569.18_2	ENST00000482253.5_1	NM_021190	Hs68_RNase, Hs68_control, diencephalon, cerebellum, Sy5y_exp1_D0, occipital_lobe, frontal_cortex, parietal_lobe, temporal_lobe, platelets	ANNOTATED, CDS, coding, INTERNAL, OVCODE, OVEXON	Jeck2013, Maass2017, Rybak2015	3.91992	15.1361	1	1	7.43959	3.51967	0	162.131
chr10:102675755-102685776:+	chr10:102675755-102685776:+	SLF2	CIRCexplorer2	1902	5	10021	chr10:102673007-102675755|chr10:102685776-102689073	ENSG00000119906.11_2	ENST00000238961.8_1	NA	NA	NA	NA	3.91992	15.1361	1	1	7.43959	3.51967	0	162.131
hsa_circ_0092404	chr10:102689073-102690835:+	FAM178A	circBase	394	3	1762	chr10:102685776-102689073|chr10:102690835-102697158	ENSG00000119906.11_2	ENST00000238961.8_1	NM_018121	temporal_lobe	ANNOTATED, CDS, coding, INTERNAL, OVCODE, OVEXON	Rybak2015	3.91992	15.1361	1	1	7.43959	3.51967	0	162.131
chr10:105767934-105770666:+	chr10:105767934-105770666:+	SLK	CIRCexplorer2	273	2	2732	chr10:105765793-105767934|chr10:105770666-105777917	ENSG00000065613.13_3	ENST00000369755.3_3	NA	NA	NA	NA	3.91992	15.1361	1	1	7.43959	3.51967	0	162.131
chr10:105767934-105778047:+	chr10:105767934-105778047:+	SLK	CIRCexplorer2	310	2	10113	chr10:105765793-105767934|chr10:105778047-105778541	ENSG00000065613.13_3	ENST00000335753.8_3	NA	NA	NA	NA	3.91992	15.1361	1	1	7.43959	3.51967	0	162.131
hsa_circ_0017438	chr10:1118055-1126416:+	WDR37	circBase	436	4	8361	chr10:1095581-1118055|chr10:1126416-1130342	ENSG00000047056.14_2	ENST00000358220.5_1	NM_014023	K562, Hepg2, Helas3, Bj, Ag04450, A549, Sknshra, Mcf7, diencephalon, Sy5y_exp1_D0, occipital_lobe, frontal_cortex, Sy5y_exp1_D2	ANNOTATED, CDS, coding, INTERNAL, OVCODE, OVEXON, UTR5	Rybak2015, Salzman2013	3.91992	15.1361	1	1	7.43959	3.51967	0	162.131
hsa_circ_0003357	chr10:111883774-111890244:+	ADD3	circBase	589	4	6470	chr10:111882050-111883774|chr10:111890244-111893083	ENSG00000148700.14_3	ENST00000360162.7_1	NM_016824	Hs68_RNase, Hs68_control, K562, Gm12878, Ag04450, Sknshra, diencephalon, Sy5y_exp1_D4, cerebellum, Sy5y_exp1_D0, occipital_lobe, frontal_cortex, parietal_lobe, SY5Y_exp2_D8, temporal_lobe, SY5Y_exp2_D4, neutophils, platelets	ANNOTATED, CDS, coding, INTERNAL, OVCODE, OVEXON	Jeck2013, Maass2017, Rybak2015, Salzman2013	3.91992	15.1361	1	1	7.43959	3.51967	0	162.131
hsa_circ_0092662	chr10:112640990-112647644:+	PDCD4	circBase	734	4	6654	chr10:112636511-112640990|chr10:112647644-112649290	ENSG00000150593.17_3	ENST00000393104.6_1	NM_145341	cerebellum, occipital_lobe, frontal_cortex, parietal_lobe	ANNOTATED, CDS, coding, INTERNAL, OVCODE, OVEXON	Rybak2015	3.91992	15.1361	1	1	7.43959	3.51967	0	162.131
hsa_circ_0007796	chr10:1130342-1151207:+	WDR37	circBase	707	6	20865	chr10:1126416-1130342|chr10:1151207-1170157	ENSG00000047056.14_2	ENST00000358220.5_1	NM_014023	Hs68_RNase, Hs68_control, Nhek, K562, Huvec, Hepg2, Helas3, H1hesc, Gm12878, Bj, Ag04450, A549, Sknshra, Mcf7, diencephalon, Sy5y_exp1_D4, occipital_lobe, frontal_cortex, parietal_lobe	ANNOTATED, CDS, coding, INTERNAL, OVCODE, OVEXON	Jeck2013, Rybak2015, Salzman2013	3.91992	15.1361	1	1	7.43959	3.51967	0	162.131
hsa_circ_0017465	chr10:1149541-1151207:+	WDR37	circBase	377	2	1666	chr10:1142186-1149541|chr10:1151207-1170157	ENSG00000047056.14_2	ENST00000358220.5_1	NM_014023	Nhek, K562, Huvec, Hepg2, Helas3, Gm12878, Bj, Ag04450, A549, cerebellum, occipital_lobe	ANNOTATED, CDS, coding, INTERNAL, OVCODE, OVEXON	Rybak2015, Salzman2013	3.91992	15.1361	1	1	7.43959	3.51967	0	162.131
hsa_circ_0017683	chr10:11523768-11527910:-	USP6NL	circBase	414	4	4142	chr10:11505848-11523768|chr10:11527910-11531100	ENSG00000148429.14_2	ENST00000609104.5_1	NM_014688	Huvec, SY5Y_exp2_D0, diencephalon, cerebellum, occipital_lobe, frontal_cortex, Sy5y_exp1_D2, parietal_lobe, temporal_lobe, platelets	ANNOTATED, CDS, coding, INTERNAL, OVCODE, OVERLAPTX, OVEXON	Maass2017, Rybak2015, Salzman2013	3.91992	15.1361	1	1	7.43959	3.51967	0	162.131
hsa_circ_0017777	chr10:12251965-12252321:+	CDC123	circBase	91	2	356	chr10:12240775-12251965|chr10:12252321-12257738	ENSG00000151465.13_3	ENST00000429258.6_3	NM_006023	Nhek, K562, Gm12878, A549, Sknshra	ANNOTATED, CDS, coding, INTERNAL, OVCODE, OVEXON	Salzman2013	3.91992	15.1361	1	1	7.43959	3.51967	0	162.131
hsa_circ_0092991	chr10:123596232-123662135:-	ATE1	circBase	674	5	65903	chr10:123549804-123596232|chr10:123662135-123670420	ENSG00000107669.17_4	ENST00000224652.10_4	ENST00000369043.3	diencephalon, frontal_cortex	ANNOTATED, CDS, coding, INTERNAL, OVCODE, OVERLAPTX, OVEXON	Rybak2015	3.91992	15.1361	1	1	7.43959	3.51967	0	162.131
hsa_circ_0093045	chr10:126727565-126822181:-	CTBP2	circBase	260	2	94616	chr10:126692061-126727565|chr10:126822181-126848887	ENSG00000175029.16_3	ENST00000494626.6_1	ENST00000494626.2	frontal_cortex	ANNOTATED, CDS, coding, INTERNAL, OVCODE, OVERLAPTX, OVEXON, UTR5	Rybak2015	3.91992	15.1361	1	1	7.43959	3.51967	0	162.131
hsa_circ_0020381	chr10:128768965-128785881:+	DOCK1	circBase	278	4	16916	chr10:128594132-128768965|chr10:128785881-128788718	ENSG00000150760.12_2	ENST00000280333.9_1	NM_001380	Nhek, Bj, Ag04450, Mcf7	ANNOTATED, CDS, coding, INTERNAL, OVCODE, OVEXON	Salzman2013	3.91992	15.1361	1	1	7.43959	3.51967	0	162.131
chr10:129137269-129183173:+	chr10:129137269-129183173:+	DOCK1	CIRCexplorer2	883	9	45904	chr10:129055693-129137269|chr10:129183173-129201318	ENSG00000150760.12_2	ENST00000280333.9_1	NA	NA	NA	NA	3.91992	15.1361	1	1	7.43959	3.51967	0	162.131
hsa_circ_0005972	chr10:133784141-133787447:-	BNIP3	circBase	493	4	3306	chr10:133782073-133784141|chr10:133787447-133795264	ENSG00000176171.11_2	ENST00000368636.8_2	NM_004052	Hs68_RNase, Hs68_control, occipital_lobe, frontal_cortex	ANNOTATED, CDS, coding, INTERNAL, OVCODE, OVEXON	Jeck2013, Rybak2015	3.91992	15.1361	1	1	7.43959	3.51967	0	162.131
chr10:16526335-16547159:+	chr10:16526335-16547159:+	PTER	CIRCexplorer2	887	3	20824	chr10:16479046-16526335|chr10:16547159-16553044	ENSG00000165983.14_2	ENST00000535784.6_1	NA	NA	NA	NA	3.91992	15.1361	1	1	7.43959	3.51967	0	162.131
hsa_circ_0093289	chr10:21134186-21141578:-	NEBL	circBase	324	3	7392	chr10:21129778-21134186|chr10:21141578-21147168	ENSG00000078114.18_3	ENST00000377122.8_1	ENST00000377122.4	cerebellum, occipital_lobe, frontal_cortex, parietal_lobe, temporal_lobe	ANNOTATED, CDS, coding, INTERNAL, OVCODE, OVEXON	Rybak2015	3.91992	15.1361	1	1	7.43959	3.51967	0	162.131
hsa_circ_0093315	chr10:21962278-22002879:+	MLLT10	circBase	827	4	40601	chr10:21959633-21962278|chr10:22002879-22015172	ENSG00000078403.16_3	ENST00000631589.1_1	NM_004641	parietal_lobe	ANNOTATED, CDS, coding, INTERNAL, OVCODE, OVEXON	Rybak2015	3.91992	15.1361	1	1	7.43959	3.51967	0	162.131
hsa_circ_0017962	chr10:22171210-22218070:-	DNAJC1	circBase	756	7	46860	chr10:22095028-22171210|chr10:22218070-22292141	ENSG00000136770.10_3	ENST00000376980.7_1	NM_022365	Hepg2, occipital_lobe, frontal_cortex	ANNOTATED, CDS, coding, INTERNAL, OVCODE, OVERLAPTX, OVEXON	Rybak2015, Salzman2013	3.91992	15.1361	1	1	7.43959	3.51967	0	162.131
hsa_circ_0093323	chr10:22193450-22218070:-	DNAJC1	circBase	598	6	24620	chr10:22171368-22193450|chr10:22218070-22292141	ENSG00000136770.10_3	ENST00000376980.7_1	ENST00000376980.3	diencephalon, cerebellum, occipital_lobe, frontal_cortex, parietal_lobe, temporal_lobe	ANNOTATED, CDS, coding, INTERNAL, OVCODE, OVERLAPTX, OVEXON	Rybak2015	3.91992	15.1361	1	1	7.43959	3.51967	0	162.131
hsa_circ_0093325	chr10:22207707-22218070:-	DNAJC1	circBase	507	5	10363	chr10:22193541-22207707|chr10:22218070-22292141	ENSG00000136770.10_3	ENST00000376980.7_1	ENST00000376980.3	occipital_lobe, frontal_cortex, parietal_lobe	ANNOTATED, CDS, coding, INTERNAL, OVCODE, OVERLAPTX, OVEXON	Rybak2015	3.91992	15.1361	1	1	7.43959	3.51967	0	162.131
hsa_circ_0006580	chr10:24813251-24817048:+	KIAA1217	circBase	626	2	3797	chr10:24810858-24813251|chr10:24817048-24820758	ENSG00000120549.17_4	ENST00000376462.5_3	NM_019590	Hs68_RNase, Hs68_control, frontal_cortex	ANNOTATED, CDS, coding, INTERNAL, OVCODE, OVEXON	Jeck2013, Rybak2015	3.91992	15.1361	1	1	7.43959	3.51967	0	162.131
chr10:27054146-27059274:-	chr10:27054146-27059274:-	ABI1	CIRCexplorer2	343	3	5128	chr10:27048164-27054146|chr10:27059274-27060003	ENSG00000136754.17_4	ENST00000376170.8_2	NA	NA	NA	NA	3.91992	15.1361	1	1	7.43959	3.51967	0	162.131
chr10:27322153-27350171:-	chr10:27322153-27350171:-	ANKRD26	CIRCexplorer2	2444	13	28018	chr10:27318285-27322153|chr10:27350171-27352916	ENSG00000107890.16_2	ENST00000376087.4_1	NA	NA	NA	NA	3.91992	15.1361	1	1	7.43959	3.51967	0	162.131
chr10:27404988-27405274:-	chr10:27404988-27405274:-	YME1L1	CIRCexplorer2	201	2	286	chr10:27403536-27404988|chr10:27405274-27406504	ENSG00000136758.18_3	ENST00000613434.4_1	NA	NA	NA	NA	3.91992	15.1361	1	1	7.43959	3.51967	0	162.131
hsa_circ_0093442	chr10:27411769-27415715:-	YME1L1	circBase	377	3	3946	chr10:27410377-27411769|chr10:27415715-27420787	ENSG00000136758.18_3	ENST00000613434.4_1	NM_139312	diencephalon, cerebellum, occipital_lobe, frontal_cortex, parietal_lobe	ANNOTATED, CDS, coding, INTERNAL, OVCODE, OVEXON	Rybak2015	3.91992	15.1361	1	1	7.43959	3.51967	0	162.131
hsa_circ_0093447	chr10:27422967-27425314:-	YME1L1	circBase	345	3	2347	chr10:27420870-27422967|chr10:27425314-27434356	ENSG00000136758.18_3	ENST00000613434.4_1	NM_139312	occipital_lobe, frontal_cortex, parietal_lobe	ANNOTATED, CDS, coding, INTERNAL, OVCODE, OVEXON	Rybak2015	3.91992	15.1361	1	1	7.43959	3.51967	0	162.131
chr10:29773584-29775486:-	chr10:29773584-29775486:-	SVIL	CIRCexplorer2	470	3	1902	chr10:29770657-29773584|chr10:29775486-29776091	ENSG00000197321.14_2	ENST00000375400.7_1	NA	NA	NA	NA	3.91992	15.1361	1	1	7.43959	3.51967	0	162.131
hsa_circ_0018064	chr10:29801663-29820217:-	SVIL	circBase	1411	7	18554	chr10:29788192-29801663|chr10:29820217-29839525	ENSG00000197321.14_2	ENST00000375400.7_1	NM_021738	Helas3, Ag04450, A549	ANNOTATED, CDS, coding, INTERNAL, OVCODE, OVEXON	Salzman2013	3.91992	15.1361	1	1	7.43959	3.51967	0	162.131
hsa_circ_0007338	chr10:29946897-29975580:-	SVIL	circBase	199	2	28683	chr10:29858241-29946897|chr10:29975580-30024679	ENSG00000197321.14_2	ENST00000375400.7_1	NM_003174	Hs68_RNase, Hs68_control, Ag04450	ANNOTATED, coding, INTERNAL, OVEXON, UTR5	Jeck2013, Salzman2013	3.91992	15.1361	1	1	7.43959	3.51967	0	162.131
hsa_circ_0002498	chr10:3200231-3202522:-	PITRM1	circBase	459	4	2291	chr10:3199723-3200231|chr10:3202522-3205916	ENSG00000107959.15_3	ENST00000224949.8_1	NM_001242307	Hs68_RNase, Hs68_control, Nhek, K562, H1hesc, diencephalon, cerebellum, occipital_lobe, frontal_cortex, parietal_lobe, temporal_lobe	ANNOTATED, CDS, coding, INTERNAL, OVCODE, OVEXON	Jeck2013, Rybak2015, Salzman2013	3.91992	15.1361	1	1	7.43959	3.51967	0	162.131
chr10:32101634-32103289:-	chr10:32101634-32103289:-	ARHGAP12	CIRCexplorer2	220	2	1655	chr10:32099675-32101634|chr10:32103289-32106715	ENSG00000165322.17_2	ENST00000375245.8_1	NA	NA	NA	NA	3.91992	15.1361	1	1	7.43959	3.51967	0	162.131
chr10:35305119-35320547:-	chr10:35305119-35320547:-	CUL2	CIRCexplorer2	717	6	15428	chr10:35302728-35305119|chr10:35320547-35321362	ENSG00000108094.14_2	ENST00000374746.5_1	NA	NA	NA	NA	3.91992	15.1361	1	1	7.43959	3.51967	0	162.131
hsa_circ_0000234	chr10:35349801-35360267:-	CUL2	circBase	339	3	10466	chr10:35343467-35349801|chr10:35360267-35378823	ENSG00000108094.14_2	ENST00000374748.5_1	NM_001198778	HEK293, Hs68_RNase, Hs68_control, Nhek, A549, Sknshra, diencephalon, cerebellum, occipital_lobe, frontal_cortex, Sy5y_exp1_D2, parietal_lobe, temporal_lobe, platelets	ANNOTATED, CDS, coding, INTERNAL, OVCODE, OVEXON	Jeck2013, Maass2017, Memczak2013, Rybak2015, Salzman2013	3.91992	15.1361	1	1	7.43959	3.51967	0	162.131
chr10:46248035-46252587:+	chr10:46248035-46252587:+	WASHC2C	CIRCexplorer2	545	5	4552	chr10:46247001-46248035|chr10:46252587-46254762	ENSG00000172661.17_2	ENST00000359860.7_1	NA	NA	NA	NA	3.91992	15.1361	1	1	7.43959	3.51967	0	162.131
chr10:50732078-50741024:-	chr10:50732078-50741024:-	ERCC6	CIRCexplorer2	1411	4	8946	chr10:50714058-50732078|chr10:50741024-50747007	ENSG00000225830.12_3	ENST00000355832.9_2	NA	NA	NA	NA	3.91992	15.1361	1	1	7.43959	3.51967	0	162.131
hsa_circ_0018332	chr10:50736462-50741024:-	ERCC6	circBase	666	3	4562	chr10:50732823-50736462|chr10:50741024-50747007	ENSG00000225830.12_3	ENST00000355832.9_2	NM_000124	Nhek, K562, frontal_cortex	ANNOTATED, CDS, coding, INTERNAL, OVCODE, OVEXON, UTR5	Rybak2015, Salzman2013	3.91992	15.1361	1	1	7.43959	3.51967	0	162.131
chr10:51314979-51363787:-	chr10:51314979-51363787:-	RP11-592B15.4	CIRCexplorer2	1546	6	48808	chr10:51309606-51314979|chr10:51363787-51364704	ENSG00000225784.5	ENST00000404618.2	NA	NA	NA	NA	3.91992	15.1361	1	1	7.43959	3.51967	0	162.131
chr10:69902696-69918384:+	chr10:69902696-69918384:+	MYPN	CIRCexplorer2	557	5	15688	chr10:69882097-69902696|chr10:69918384-69921485	ENSG00000138347.15_2	ENST00000540630.5_1	NA	NA	NA	NA	3.91992	15.1361	1	1	7.43959	3.51967	0	162.131
hsa_circ_0093953	chr10:70153831-70161494:-	RUFY2	circBase	406	4	7663	chr10:70152960-70153831|chr10:70161494-70164427	ENSG00000204130.12_2	ENST00000466493.5_1	ENST00000388768.2	frontal_cortex, temporal_lobe	ANNOTATED, CDS, coding, INTERNAL, OVCODE, OVEXON	Rybak2015	3.91992	15.1361	1	1	7.43959	3.51967	0	162.131
hsa_circ_0093960	chr10:70178790-70190417:-	DNA2	circBase	984	6	11627	chr10:70176612-70178790|chr10:70190417-70191618	ENSG00000138346.14_3	ENST00000358410.7_1	ENST00000399180.2	diencephalon, frontal_cortex	ANNOTATED, CDS, coding, INTERNAL, OVCODE, OVEXON	Rybak2015	3.91992	15.1361	1	1	7.43959	3.51967	0	162.131
hsa_circ_0093972	chr10:70191618-70229920:-	DNA2	circBase	1909	12	38302	chr10:70179649-70191618|chr10:70229920-70231547	ENSG00000138346.14_3	ENST00000551118.6_1	ENST00000399180.2	diencephalon, cerebellum	ANNOTATED, CDS, coding, INTERNAL, OVCODE, OVERLAPTX, OVEXON	Rybak2015	3.91992	15.1361	1	1	7.43959	3.51967	0	162.131
hsa_circ_0018534	chr10:70252888-70253327:-	SLC25A16	circBase	189	2	439	chr10:70248386-70252888|chr10:70253327-70263388	ENSG00000122912.14_3	ENST00000609923.5_1	NM_152707	K562, Helas3, diencephalon, occipital_lobe, frontal_cortex, parietal_lobe, temporal_lobe	ANNOTATED, CDS, coding, INTERNAL, OVCODE, OVEXON	Rybak2015, Salzman2013	3.91992	15.1361	1	1	7.43959	3.51967	0	162.131
hsa_circ_0018557	chr10:70514470-70517134:+	CCAR1	circBase	365	3	2664	chr10:70513834-70514470|chr10:70517134-70520763	ENSG00000060339.13_3	ENST00000630771.2_1	NM_018237	Sknshra, cerebellum, frontal_cortex, parietal_lobe, temporal_lobe	ANNOTATED, CDS, coding, INTERNAL, OVCODE, OVERLAPTX, OVEXON	Rybak2015, Salzman2013	3.91992	15.1361	1	1	7.43959	3.51967	0	162.131
chr10:70719561-70730106:+	chr10:70719561-70730106:+	DDX21	CIRCexplorer2	1299	7	10545	chr10:70716068-70719561|chr10:70730106-70731646	ENSG00000165732.12_2	ENST00000354185.8_2	NA	NA	NA	NA	3.91992	15.1361	1	1	7.43959	3.51967	0	162.131
chr10:71016791-71021050:+	chr10:71016791-71021050:+	HKDC1	CIRCexplorer2	536	4	4259	chr10:71010408-71016791|chr10:71021050-71025340	ENSG00000156510.12_2	ENST00000354624.5_1	NA	NA	NA	NA	3.91992	15.1361	1	1	7.43959	3.51967	0	162.131
chr10:71124538-71129380:+	chr10:71124538-71129380:+	HK1	CIRCexplorer2	500	4	4842	chr10:71119801-71124538|chr10:71129380-71136689	ENSG00000156515.21_3	ENST00000360289.6_1	NA	NA	NA	NA	3.91992	15.1361	1	1	7.43959	3.51967	0	162.131
chr10:71243446-71264241:+	chr10:71243446-71264241:+	TSPAN15	CIRCexplorer2	522	5	20795	chr10:71211446-71243446|chr10:71264241-71265879	ENSG00000099282.9_3	ENST00000373290.6_1	NA	NA	NA	NA	3.91992	15.1361	1	1	7.43959	3.51967	0	162.131
hsa_circ_0000211	chr10:7318853-7327916:-	SFMBT2	circBase	434	3	9063	chr10:7290611-7318853|chr10:7327916-7409610	ENSG00000198879.11_3	ENST00000361972.8_1	NM_001018039	HEK293, Nhek, K562, Huvec, Hepg2, Helas3, H1hesc, Gm12878, Ag04450, A549, Sknshra, SY5Y_exp2_D0, diencephalon, Sy5y_exp1_D4, cerebellum, Sy5y_exp1_D0, occipital_lobe, frontal_cortex, Sy5y_exp1_D2, parietal_lobe, temporal_lobe, SY5Y_exp2_D4, WAS2, ada_scid, cortex, adipose, decidua, vena_cava, right_atrium, umbilical_cord, muscle, LCL, platelets	ANNOTATED, CDS, coding, INTERNAL	Maass2017, Memczak2013, Rybak2015, Salzman2013	3.91992	15.1361	1	1	7.43959	3.51967	0	162.131
hsa_circ_0018761	chr10:74628460-74631338:+	MCU	circBase	365	2	2878	chr10:74620285-74628460|chr10:74631338-74644023	ENSG00000156026.14_3	ENST00000373053.7_2	NM_138357	K562, Ag04450, cerebellum, frontal_cortex, parietal_lobe, temporal_lobe	ANNOTATED, CDS, coding, INTERNAL, OVCODE, OVEXON	Rybak2015, Salzman2013	3.91992	15.1361	1	1	7.43959	3.51967	0	162.131
chr10:75206249-75227436:-	chr10:75206249-75227436:-	PPP3CB	CIRCexplorer2	286	3	21187	chr10:75204580-75206249|chr10:75227436-75230444	ENSG00000107758.15_2	ENST00000360663.9_2	NA	NA	NA	NA	3.91992	15.1361	1	1	7.43959	3.51967	0	162.131
hsa_circ_0007221	chr10:75331178-75336119:-	USP54	circBase	483	3	4941	None|chr10:75336119-75366126	ENSG00000166348.18_3	ENST00000433394.1_1	NM_152586	Hs68_RNase, Hs68_control, diencephalon, cerebellum, occipital_lobe, frontal_cortex, parietal_lobe, temporal_lobe	ALT_ACCEPTOR, CDS, coding, OVCODE, OVEXON, upstream_start, UTR5	Jeck2013, Rybak2015	3.91992	15.1361	1	1	7.43959	3.51967	0	162.131
chr10:75802840-75868914:+	chr10:75802840-75868914:+	VCL	CIRCexplorer2	5422	17	66074	chr10:75776636-75802840|chr10:75868914-75873941	ENSG00000035403.17_3	ENST00000623461.3_1	NA	NA	NA	NA	3.91992	15.1361	1	1	7.43959	3.51967	0	162.131
chr10:75888865-75889750:-	chr10:75888865-75889750:-	AP3M1	CIRCexplorer2	220	2	885	chr10:75886113-75888865|chr10:75889750-75893784	ENSG00000185009.12_2	ENST00000355264.8_1	NA	NA	NA	NA	3.91992	15.1361	1	1	7.43959	3.51967	0	162.131
hsa_circ_0094190	chr10:76729417-76748870:+	KAT6B	circBase	1023	9	19453	chr10:76719836-76729417|chr10:76748870-76780339	ENSG00000156650.12_2	ENST00000372725.5_1	NM_012330	diencephalon, Sy5y_exp1_D4, cerebellum, occipital_lobe, frontal_cortex, parietal_lobe, temporal_lobe, SY5Y_exp2_D4	ANNOTATED, CDS, coding, INTERNAL, OVCODE, OVERLAPTX, OVEXON	Rybak2015	3.91992	15.1361	1	1	7.43959	3.51967	0	162.131
hsa_circ_0007310	chr10:79741911-79744056:-	POLR3A	circBase	447	4	2145	chr10:79741317-79741911|chr10:79744056-79744927	ENSG00000148606.12_2	ENST00000616246.4_1	NM_007055	Hs68_RNase, Hs68_control	ANNOTATED, CDS, coding, INTERNAL, OVCODE, OVEXON	Jeck2013	3.91992	15.1361	1	1	7.43959	3.51967	0	162.131
hsa_circ_0005772	chr10:909682-931700:-	LARP4B	circBase	469	4	22018	chr10:890995-909682|chr10:931700-977367	ENSG00000107929.14_2	ENST00000612396.4_1	NM_015155	Hs68_RNase, Hs68_control, diencephalon, cerebellum, occipital_lobe, frontal_cortex, parietal_lobe, temporal_lobe, SY5Y_exp2_D4, WAS2	ALT_ACCEPTOR, CDS, coding, INTERNAL, OVCODE, OVEXON, UTR5	Jeck2013, Maass2017, Rybak2015	3.91992	15.1361	1	1	7.43959	3.51967	0	162.131
hsa_circ_0094364	chr10:91476192-91486278:+	KIF20B	circBase	1170	8	10086	chr10:91474939-91476192|chr10:91486278-91487612	ENSG00000138182.14_2	ENST00000260753.8_1	ENST00000416354.1	occipital_lobe	ANNOTATED, CDS, coding, INTERNAL, OVCODE, OVEXON	Rybak2015	3.91992	15.1361	1	1	7.43959	3.51967	0	162.131
chr10:94368776-94390121:+	chr10:94368776-94390121:+	KIF11	CIRCexplorer2	1107	8	21345	chr10:94366994-94368776|chr10:94390121-94392242	ENSG00000138160.5_2	ENST00000260731.4_1	NA	NA	NA	NA	3.91992	15.1361	1	1	7.43959	3.51967	0	162.131
hsa_circ_0094573	chr10:96256811-96267104:+	TBC1D12	circBase	306	3	10293	chr10:96253204-96256811|chr10:96267104-96269847	ENSG00000108239.8_2	ENST00000225235.4_1	NM_015188	occipital_lobe	ANNOTATED, CDS, coding, INTERNAL, OVCODE, OVEXON	Rybak2015	3.91992	15.1361	1	1	7.43959	3.51967	0	162.131
hsa_circ_0019297	chr10:98303832-98319493:-	TM9SF3	circBase	603	5	15661	chr10:98292947-98303832|chr10:98319493-98321734	ENSG00000077147.14_2	ENST00000371142.8_1	NM_020123	K562	ANNOTATED, CDS, coding, INTERNAL, OVCODE, OVERLAPTX, OVEXON	Salzman2013	3.91992	15.1361	1	1	7.43959	3.51967	0	162.131
hsa_circ_0019387	chr10:99922639-99923154:+	C10orf28	circBase	198	2	515	chr10:99915904-99922639|chr10:99923154-99967857	ENSG00000166024.13_2	ENST00000298999.7_2	NM_014472	Huvec, Hsmm, Helas3, H1hesc, Ag04450	ANNOTATED, coding, INTERNAL, OVEXON, UTR5	Salzman2013	3.91992	15.1361	1	1	7.43959	3.51967	0	162.131
hsa_circ_0024136	chr11:103124013-103130706:+	DYNC2H1	circBase	653	5	6693	chr11:103116103-103124013|chr11:103130706-103151076	ENSG00000187240.13_2	ENST00000375735.6_1	NM_001080463	Ag04450, Nhek	ANNOTATED, CDS, coding, INTERNAL, OVCODE, OVEXON	Salzman2013	3.91992	15.1361	1	1	7.43959	3.51967	0	162.131
chr11:108098321-108206688:+	chr11:108098321-108206688:+	ATM	CIRCexplorer2	8298	55	108367	chr11:108093913-108098321|chr11:108206688-108213948	ENSG00000149311.18_2	ENST00000278616.8_1	NA	NA	NA	NA	3.91992	15.1361	1	1	7.43959	3.51967	0	162.131
hsa_circ_0003541	chr11:110007387-110030215:+	ZC3H12C	circBase	1127	3	22828	chr11:109964158-110007387|chr11:110030215-110033997	ENSG00000149289.10_2	ENST00000278590.7_1	NM_033390	Hs68_RNase, Hs68_control, K562, Huvec, Helas3, Gm12878, A549, Sknshra, diencephalon, cerebellum, occipital_lobe, frontal_cortex, parietal_lobe, temporal_lobe, WAS2, ada_scid, LCL	ANNOTATED, CDS, coding, INTERNAL, OVCODE, OVEXON	Jeck2013, Maass2017, Rybak2015, Salzman2013	3.91992	15.1361	1	1	7.43959	3.51967	0	162.131
hsa_circ_0024310	chr11:113612415-113614762:-	ZW10	circBase	311	2	2347	chr11:113610104-113612415|chr11:113614762-113618252	ENSG00000086827.8_3	ENST00000200135.7_1	NM_004724	Helas3, diencephalon, occipital_lobe, frontal_cortex, parietal_lobe, temporal_lobe	ANNOTATED, CDS, coding, INTERNAL, OVCODE, OVEXON	Rybak2015, Salzman2013	3.91992	15.1361	1	1	7.43959	3.51967	0	162.131
hsa_circ_0007827	chr11:117023156-117034608:+	PAFAH1B2	circBase	418	4	11452	chr11:117015134-117023156|chr11:117034608-117038136	ENSG00000168092.13_2	ENST00000527958.5_1	NM_002572	Hs68_RNase, Hs68_control, K562, Huvec, Helas3, H1hesc, Gm12878, Bj, Ag04450, A549, Nhek, Sknshra, SY5Y_exp2_D0, diencephalon, Sy5y_exp1_D4, cerebellum, Sy5y_exp1_D0, occipital_lobe, frontal_cortex, Sy5y_exp1_D2, parietal_lobe, temporal_lobe, SY5Y_exp2_D4, platelets	ANNOTATED, CDS, coding, INTERNAL, OVCODE, OVEXON, UTR5	Jeck2013, Maass2017, Rybak2015, Salzman2013	3.91992	15.1361	1	1	7.43959	3.51967	0	162.131
chr11:117059423-117064679:+	chr11:117059423-117064679:+	SIDT2	CIRCexplorer2	1163	12	5256	chr11:117058415-117059423|chr11:117064679-117066517	ENSG00000149577.15_3	ENST00000324225.8_1	NA	NA	NA	NA	3.91992	15.1361	1	1	7.43959	3.51967	0	162.131
hsa_circ_0024444	chr11:118360506-118363945:+	MLL	circBase	699	5	3439	chr11:118359475-118360506|chr11:118363945-118365002	ENSG00000118058.20_3	ENST00000534358.5_2	NM_001197104	K562, Gm12878, Ag04450, diencephalon, cerebellum, occipital_lobe, frontal_cortex, parietal_lobe, temporal_lobe	ANNOTATED, CDS, coding, INTERNAL, OVCODE, OVERLAPTX, OVEXON	Rybak2015, Salzman2013	3.91992	15.1361	1	1	7.43959	3.51967	0	162.131
hsa_circ_0006588	chr11:118650340-118657227:-	DDX6	circBase	636	3	6887	chr11:118639060-118650340|chr11:118657227-118661563	ENSG00000110367.11_2	ENST00000620157.4_1	NM_004397	Hs68_RNase, Hs68_control, diencephalon, cerebellum, Sy5y_exp1_D0, occipital_lobe, frontal_cortex, parietal_lobe, temporal_lobe	ANNOTATED, CDS, coding, INTERNAL, OVCODE, OVEXON, UTR5	Jeck2013, Rybak2015	3.91992	15.1361	1	1	7.43959	3.51967	0	162.131
hsa_circ_0024609	chr11:120276826-120302620:+	ARHGEF12	circBase	835	9	25794	chr11:120207984-120276826|chr11:120302620-120308016	ENSG00000196914.8_2	ENST00000356641.7_2	NM_015313	K562, Hsmm, H1hesc, Gm12878, Ag04450, A549, Sknshra	ANNOTATED, CDS, coding, INTERNAL, OVCODE, OVERLAPTX, OVEXON	Salzman2013	3.91992	15.1361	1	1	7.43959	3.51967	0	162.131
hsa_circ_0003391	chr11:122646926-122647918:+	UBASH3B	circBase	241	2	992	chr11:122526918-122646926|chr11:122647918-122650204	ENSG00000154127.9_2	ENST00000284273.5_1	NM_032873	Hs68_RNase, Hs68_control, diencephalon, cerebellum, occipital_lobe, frontal_cortex, parietal_lobe, temporal_lobe, platelets	ANNOTATED, CDS, coding, INTERNAL, OVCODE, OVEXON	Jeck2013, Maass2017, Rybak2015	3.91992	15.1361	1	1	7.43959	3.51967	0	162.131
hsa_circ_0008967	chr11:13435076-13443385:-	BTBD10	circBase	707	4	8309	chr11:13427403-13435076|chr11:13443385-13466570	ENSG00000148925.10_3	ENST00000278174.9_1	NM_032320	Hs68_RNase, Hs68_control, K562, Huvec, Hepg2, Helas3, H1hesc, Gm12878, Bj, Ag04450, A549, Nhek, Sknshra, Mcf7, SY5Y_exp2_D0, diencephalon, Sy5y_exp1_D4, cerebellum, Sy5y_exp1_D0, occipital_lobe, frontal_cortex, parietal_lobe, temporal_lobe, SY5Y_exp2_D4, adipose, vena_cava, right_atrium, MSC_047, platelets	ANNOTATED, CDS, coding, INTERNAL, OVCODE, OVEXON	Jeck2013, Maass2017, Rybak2015, Salzman2013	3.91992	15.1361	1	1	7.43959	3.51967	0	162.131
hsa_circ_0021411	chr11:17899754-18029623:-	SERGEF	circBase	900	9	129869	chr11:17809960-17899754|chr11:18029623-18034397	ENSG00000129158.10_3	ENST00000527494.5_1	NM_012139	Hepg2, Bj, Ag04450, A549, Nhek	ANNOTATED, CDS, coding, INTERNAL, OVCODE, OVERLAPTX, OVEXON	Salzman2013	3.91992	15.1361	1	1	7.43959	3.51967	0	162.131
hsa_circ_0095527	chr11:18357300-18363154:+	GTF2H1	circBase	683	5	5854	chr11:18354775-18357300|chr11:18363154-18369134	ENSG00000110768.11_2	ENST00000453096.6_1	NM_001142307	diencephalon, cerebellum, occipital_lobe, frontal_cortex, parietal_lobe	ANNOTATED, CDS, coding, INTERNAL, OVCODE, OVERLAPTX, OVEXON	Rybak2015	3.91992	15.1361	1	1	7.43959	3.51967	0	162.131
hsa_circ_0095534	chr11:18524032-18541150:-	TSG101	circBase	598	6	17118	chr11:18505619-18524032|chr11:18541150-18548321	ENSG00000074319.12_3	ENST00000536719.5_1	ENST00000536719.1	cerebellum, occipital_lobe, frontal_cortex	ANNOTATED, CDS, coding, INTERNAL, OVCODE, OVEXON	Rybak2015	3.91992	15.1361	1	1	7.43959	3.51967	0	162.131
hsa_circ_0021464	chr11:18536224-18537711:-	TSG101	circBase	230	2	1487	chr11:18531212-18536224|chr11:18537711-18541065	ENSG00000074319.12_3	ENST00000536719.5_1	NM_006292	K562, Hepg2, H1hesc, Gm12878, Bj, Ag04450, A549, Nhek, Sknshra, diencephalon, cerebellum, occipital_lobe, frontal_cortex, parietal_lobe, platelets	ANNOTATED, CDS, coding, INTERNAL, OVCODE, OVEXON	Maass2017, Rybak2015, Salzman2013	3.91992	15.1361	1	1	7.43959	3.51967	0	162.131
hsa_circ_0095537	chr11:18566169-18591924:-	UEVLD	circBase	867	6	25755	chr11:18558016-18566169|chr11:18591924-18596893	ENSG00000151116.16_2	ENST00000396197.7_1	ENST00000396197.3	frontal_cortex	ANNOTATED, CDS, coding, INTERNAL, OVCODE, OVEXON	Rybak2015	3.91992	15.1361	1	1	7.43959	3.51967	0	162.131
hsa_circ_0007496	chr11:28098553-28113060:-	KIF18A	circBase	942	7	14507	chr11:28090970-28098553|chr11:28113060-28116189	ENSG00000121621.6_2	ENST00000263181.6_1	NM_031217	Hs68_RNase, Hs68_control, diencephalon, Sy5y_exp1_D4, cerebellum, occipital_lobe, frontal_cortex, parietal_lobe, temporal_lobe	ANNOTATED, CDS, coding, INTERNAL, OVCODE, OVEXON	Jeck2013, Rybak2015	3.91992	15.1361	1	1	7.43959	3.51967	0	162.131
hsa_circ_0021637	chr11:34101174-34112225:+	CAPRIN1	circBase	866	8	11051	chr11:34098189-34101174|chr11:34112225-34113452	ENSG00000135387.20_3	ENST00000341394.8_1	NM_005898	Ag04450, Sknshra, frontal_cortex, temporal_lobe	ANNOTATED, CDS, coding, INTERNAL, OVCODE, OVEXON	Rybak2015, Salzman2013	3.91992	15.1361	1	1	7.43959	3.51967	0	162.131
hsa_circ_0021706	chr11:34952950-34982065:+	PDHX	circBase	481	4	29115	chr11:34938033-34952950|chr11:34982065-34988186	ENSG00000110435.11_2	ENST00000448838.7_1	NM_003477	Helas3, diencephalon, cerebellum, occipital_lobe, frontal_cortex, parietal_lobe, temporal_lobe	ANNOTATED, CDS, coding, INTERNAL, OVCODE, OVEXON	Rybak2015, Salzman2013	3.91992	15.1361	1	1	7.43959	3.51967	0	162.131
hsa_circ_0000290	chr11:34991685-35006275:+	PDHX	circBase	366	3	14590	chr11:34988361-34991685|chr11:35006275-35013861	ENSG00000110435.11_2	ENST00000448838.7_1	NM_001135024	cd_19, Hs68_RNase, Hs68_control, K562, Huvec, Hepg2, Helas3, Gm12878, Bj, Ag04450, A549, Nhek, Sknshra, diencephalon, cerebellum, occipital_lobe, frontal_cortex, parietal_lobe, temporal_lobe, platelets	ANNOTATED, CDS, coding, INTERNAL, OVCODE, OVEXON	Jeck2013, Maass2017, Memczak2013, Rybak2015, Salzman2013	3.91992	15.1361	1	1	7.43959	3.51967	0	162.131
chr11:35218292-35223334:+	chr11:35218292-35223334:+	CD44	CIRCexplorer2	486	4	5042	chr11:35211612-35218292|chr11:35223334-35226058	ENSG00000026508.17_4	ENST00000428726.6_1	NA	NA	NA	NA	3.91992	15.1361	1	1	7.43959	3.51967	0	162.131
hsa_circ_0021729	chr11:35222628-35231601:+	CD44	circBase	684	6	8973	chr11:35219793-35222628|chr11:35231601-35232792	ENSG00000026508.17_4	ENST00000415148.6_1	NM_000610	Nhek	ANNOTATED, CDS, coding, INTERNAL, OVCODE, OVEXON	Salzman2013	3.91992	15.1361	1	1	7.43959	3.51967	0	162.131
hsa_circ_0004453	chr11:36103202-36120011:+	LDLRAD3	circBase	261	2	16809	chr11:35965694-36103202|chr11:36120011-36123464	ENSG00000179241.12_3	ENST00000524419.5_1	NM_174902	Hs68_RNase, Hs68_control, K562, Hsmm, Hepg2, Helas3, H1hesc, Bj, Ag04450, A549, Nhek, Sknshra, diencephalon, cerebellum, occipital_lobe, frontal_cortex, parietal_lobe, temporal_lobe	ANNOTATED, CDS, coding, INTERNAL, OVCODE, OVEXON	Jeck2013, Rybak2015, Salzman2013	3.91992	15.1361	1	1	7.43959	3.51967	0	162.131
hsa_circ_0095792	chr11:3720311-3724122:-	NUP98	circBase	927	3	3811	chr11:3716836-3720311|chr11:3724122-3726429	ENSG00000110713.15_3	ENST00000324932.11_1	NM_016320	frontal_cortex	ANNOTATED, CDS, coding, INTERNAL, OVCODE, OVEXON	Rybak2015	3.91992	15.1361	1	1	7.43959	3.51967	0	162.131
hsa_circ_0020934	chr11:4076755-4080626:+	STIM1	circBase	228	2	3871	chr11:4045217-4076755|chr11:4080626-4091255	ENSG00000167323.11_3	ENST00000300737.8_1	NM_003156	K562, Hepg2, Helas3, Gm12878, Ag04450, A549	ANNOTATED, CDS, coding, INTERNAL, OVCODE, OVEXON	Salzman2013	3.91992	15.1361	1	1	7.43959	3.51967	0	162.131
hsa_circ_0095807	chr11:4091255-4095909:+	STIM1	circBase	356	2	4654	chr11:4080626-4091255|chr11:4095909-4103413	ENSG00000167323.11_3	ENST00000300737.8_1	ENST00000300737.4	diencephalon, frontal_cortex, parietal_lobe	ANNOTATED, CDS, coding, INTERNAL, OVCODE, OVERLAPTX, OVEXON	Rybak2015	3.91992	15.1361	1	1	7.43959	3.51967	0	162.131
chr11:43349338-43357544:+	chr11:43349338-43357544:+	API5	CIRCexplorer2	637	6	8206	chr11:43348161-43349338|chr11:43357544-43363977	ENSG00000166181.12_3	ENST00000455725.6_1	NA	NA	NA	NA	3.91992	15.1361	1	1	7.43959	3.51967	0	162.131
hsa_circ_0009018	chr11:44129232-44135851:+	EXT2	circBase	773	3	6619	chr11:44117402-44129232|chr11:44135851-44146338	ENSG00000151348.13_3	ENST00000533608.5_1	NM_001178083	Hs68_RNase, Hs68_control, K562, Hepg2, Bj, Ag04450, A549, Nhek, Sknshra, diencephalon, cerebellum, occipital_lobe, frontal_cortex, parietal_lobe, temporal_lobe, muscle	ANNOTATED, CDS, coding, INTERNAL, OVCODE, OVEXON, UTR5	Jeck2013, Maass2017, Rybak2015, Salzman2013	3.91992	15.1361	1	1	7.43959	3.51967	0	162.131
hsa_circ_0021850	chr11:46515157-46515258:-	AMBRA1	circBase	101	1	101	chr11:46465148-46515157|chr11:46515258-46515673	ENSG00000110497.14_3	ENST00000314845.7_1	NM_017749	Nhek	ANNOTATED, CDS, coding, INTERNAL, OVCODE, OVEXON	Salzman2013	3.91992	15.1361	1	1	7.43959	3.51967	0	162.131
hsa_circ_0007001	chr11:46515157-46529920:-	AMBRA1	circBase	362	3	14763	chr11:46465148-46515157|chr11:46529920-46534276	ENSG00000110497.14_3	ENST00000314845.7_1	NM_017749	Hs68_RNase, Hs68_control, K562, Hepg2, Helas3, H1hesc, Gm12878, Bj, Ag04450, A549, Nhek, Sknshra, Mcf7, diencephalon, cerebellum, occipital_lobe, frontal_cortex, parietal_lobe, temporal_lobe, WAS2	ANNOTATED, CDS, coding, INTERNAL, OVCODE, OVEXON	Jeck2013, Maass2017, Rybak2015, Salzman2013	3.91992	15.1361	1	1	7.43959	3.51967	0	162.131
hsa_circ_0007985	chr11:46811625-46812133:-	CKAP5	circBase	225	2	508	chr11:46810323-46811625|chr11:46812133-46817143	ENSG00000175216.14_3	ENST00000529230.5_1	NM_001008938	Hs68_RNase, Hs68_control, H1hesc, Ag04450, diencephalon, cerebellum, occipital_lobe, frontal_cortex, parietal_lobe	ANNOTATED, CDS, coding, INTERNAL, OVCODE, OVEXON	Jeck2013, Rybak2015, Salzman2013	3.91992	15.1361	1	1	7.43959	3.51967	0	162.131
chr11:47826100-47837581:-	chr11:47826100-47837581:-	NUP160	CIRCexplorer2	1245	10	11481	chr11:47825088-47826100|chr11:47837581-47839607	ENSG00000030066.13_3	ENST00000378460.6_1	NA	NA	NA	NA	3.91992	15.1361	1	1	7.43959	3.51967	0	162.131
chr11:62302474-62304039:-	chr11:62302474-62304039:-	AHNAK	CIRCexplorer2	441	3	1565	chr11:62259303-62302474|chr11:62304039-62314131	ENSG00000124942.13_4	ENST00000257247.11_3	NA	NA	NA	NA	3.91992	15.1361	1	1	7.43959	3.51967	0	162.131
hsa_circ_0008011	chr11:62406454-62407203:-	GANAB	circBase	233	2	749	chr11:62402472-62406454|chr11:62407203-62414033	ENSG00000089597.16_2	ENST00000532402.5_1	NM_198335	Hs68_RNase, Hs68_control, K562, Huvec, Helas3, H1hesc, Gm12878, Ag04450, A549, Nhek, diencephalon, cerebellum, frontal_cortex, Sy5y_exp1_D2, parietal_lobe	ANNOTATED, CDS, coding, INTERNAL, OVCODE, OVEXON	Jeck2013, Rybak2015, Salzman2013	3.91992	15.1361	1	1	7.43959	3.51967	0	162.131
chr11:62502853-62503036:+	chr11:62502853-62503036:+	TTC9C	CIRCexplorer2	183	1	183	chr11:62496558-62502853|chr11:62503036-62505759	ENSG00000162222.13_2	ENST00000316461.8_1	NA	NA	NA	NA	3.91992	15.1361	1	1	7.43959	3.51967	0	162.131
hsa_circ_0022537	chr11:62594626-62595103:-	STX5	circBase	198	3	477	chr11:62593011-62594626|chr11:62595103-62598490	ENSG00000162236.11_3	ENST00000377897.8_1	NM_001244666	K562, Hepg2, Helas3, H1hesc, Gm12878, Bj, Ag04450, A549, Nhek, diencephalon, cerebellum, occipital_lobe, frontal_cortex, parietal_lobe, temporal_lobe, platelets	ANNOTATED, CDS, coding, INTERNAL, OVCODE, OVERLAPTX, OVEXON	Maass2017, Rybak2015, Salzman2013	3.91992	15.1361	1	1	7.43959	3.51967	0	162.131
hsa_circ_0005861	chr11:62606585-62607339:-	WDR74	circBase	590	3	754	chr11:62603508-62606585|chr11:62607339-62609040	ENSG00000133316.15_3	ENST00000525239.5_1	NM_018093	Hs68_RNase, Hs68_control, Sy5y_exp1_D2	ALT_ACCEPTOR, CDS, coding, INTERNAL, intronic, OVCODE, OVEXON, UTR5	Jeck2013, Rybak2015	3.91992	15.1361	1	1	7.43959	3.51967	0	162.131
hsa_circ_0022601	chr11:63426232-63426724:-	ATL3	circBase	359	2	492	chr11:63420047-63426232|chr11:63426724-63438761	ENSG00000184743.12_2	ENST00000398868.7_1	NM_015459	K562, Hepg2, Ag04450, diencephalon, cerebellum, frontal_cortex, parietal_lobe, temporal_lobe	ANNOTATED, CDS, coding, INTERNAL, OVCODE, OVERLAPTX, OVEXON	Rybak2015, Salzman2013	3.91992	15.1361	1	1	7.43959	3.51967	0	162.131
chr11:63714196-63714475:+	chr11:63714196-63714475:+	NAA40	CIRCexplorer2	279	1	279	chr11:63713407-63714196|chr11:63714475-63721443	ENSG00000110583.12_3	ENST00000544138.5_1	NA	NA	NA	NA	3.91992	15.1361	1	1	7.43959	3.51967	0	162.131
hsa_circ_0096088	chr11:63918710-63919865:-	MACROD1	circBase	219	2	1155	chr11:63782753-63918710|chr11:63919865-63933168	ENSG00000133315.10_3	ENST00000255681.6_1	NM_014067	parietal_lobe, temporal_lobe	ANNOTATED, CDS, coding, INTERNAL, OVCODE, OVEXON	Rybak2015	3.91992	15.1361	1	1	7.43959	3.51967	0	162.131
hsa_circ_0023033	chr11:66589113-66590145:+	C11orf80	circBase	233	2	1032	chr11:66583670-66589113|chr11:66590145-66595736	ENSG00000173715.15_4	ENST00000525908.5_1	NM_024650	K562, Huvec, Hepg2, Helas3, H1hesc, Gm12878, Bj, Ag04450, A549, Nhek, Sknshra, Mcf7, diencephalon, cerebellum, occipital_lobe, frontal_cortex, parietal_lobe, temporal_lobe	ANNOTATED, CDS, coding, INTERNAL, OVCODE, OVEXON	Rybak2015, Salzman2013	3.91992	15.1361	1	1	7.43959	3.51967	0	162.131
hsa_circ_0023054	chr11:66947549-66983420:+	KDM2A	circBase	645	6	35871	chr11:66888829-66947549|chr11:66983420-66985201	ENSG00000173120.14_2	ENST00000398645.6_1	NM_012308	K562	ANNOTATED, CDS, coding, INTERNAL, OVCODE, OVERLAPTX, OVEXON	Salzman2013	3.91992	15.1361	1	1	7.43959	3.51967	0	162.131
hsa_circ_0023061	chr11:66982810-66995634:+	KDM2A	circBase	598	5	12824	chr11:66975159-66982810|chr11:66995634-66999036	ENSG00000173120.14_2	ENST00000398645.6_1	NM_012308	Gm12878, Sknshra, occipital_lobe, temporal_lobe	ANNOTATED, CDS, coding, INTERNAL, OVCODE, OVEXON	Rybak2015, Salzman2013	3.91992	15.1361	1	1	7.43959	3.51967	0	162.131
hsa_circ_0096263	chr11:678693-681089:-	DEAF1	circBase	385	3	2396	chr11:674783-678693|chr11:681089-684897	ENSG00000177030.16_3	ENST00000527170.5_2	NM_021008	occipital_lobe, frontal_cortex, parietal_lobe	ANNOTATED, CDS, coding, INTERNAL, OVCODE, OVEXON	Rybak2015	3.91992	15.1361	1	1	7.43959	3.51967	0	162.131
hsa_circ_0096273	chr11:67938481-67957619:-	SUV420H1	circBase	1053	8	19138	chr11:67934645-67938481|chr11:67957619-67980604	ENSG00000110066.14_3	ENST00000304363.8_2	ENST00000304363.4	frontal_cortex, parietal_lobe	ANNOTATED, CDS, coding, INTERNAL, OVCODE, OVERLAPTX, OVEXON, UTR5	Rybak2015	3.91992	15.1361	1	1	7.43959	3.51967	0	162.131
hsa_circ_0023202	chr11:68170950-68183995:+	LRP5	circBase	1443	6	13045	chr11:68157520-68170950|chr11:68183995-68190956	ENSG00000162337.11_2	ENST00000294304.11_1	NM_002335	Hepg2, Helas3, Gm12878, Sknshra	ANNOTATED, CDS, coding, INTERNAL, OVCODE, OVEXON	Salzman2013	3.91992	15.1361	1	1	7.43959	3.51967	0	162.131
hsa_circ_0007660	chr11:68318588-68331900:+	PPP6R3	circBase	423	4	13312	chr11:68315672-68318588|chr11:68331900-68334481	ENSG00000110075.14_4	ENST00000393800.6_2	NM_001164160	Hs68_RNase, Hs68_control, diencephalon, cerebellum, frontal_cortex, parietal_lobe, WAS2, platelets	ANNOTATED, CDS, coding, INTERNAL, OVCODE, OVEXON	Jeck2013, Maass2017, Rybak2015	3.91992	15.1361	1	1	7.43959	3.51967	0	162.131
hsa_circ_0023362	chr11:70858165-70935842:-	SHANK2	circBase	319	2	77677	chr11:70830078-70858165|chr11:70935842-70937610	ENSG00000162105.17_3	ENST00000608988.5_1	NM_012309	Hepg2, Helas3, H1hesc, A549, cerebellum	ALT_ACCEPTOR, CDS, coding, OVCODE, OVEXON, upstream_start, UTR5	Rybak2015, Salzman2013	3.91992	15.1361	1	1	7.43959	3.51967	0	162.131
chr11:73936249-73950301:+	chr11:73936249-73950301:+	PPME1	CIRCexplorer2	488	5	14052	chr11:73933414-73936249|chr11:73950301-73957120	ENSG00000214517.9_3	ENST00000328257.12_1	NA	NA	NA	NA	3.91992	15.1361	1	1	7.43959	3.51967	0	162.131
chr11:76174864-76175124:+	chr11:76174864-76175124:+	EMSY	CIRCexplorer2	260	1	260	chr11:76171129-76174864|chr11:76175124-76183607	ENSG00000158636.16_4	ENST00000427574.6_1	NA	NA	NA	NA	3.91992	15.1361	1	1	7.43959	3.51967	0	162.131
chr11:76207258-76253411:+	chr11:76207258-76253411:+	EMSY	CIRCexplorer2	1601	10	46153	chr11:76183884-76207258|chr11:76253411-76255302	ENSG00000158636.16_4	ENST00000334736.7_1	NA	NA	NA	NA	3.91992	15.1361	1	1	7.43959	3.51967	0	162.131
hsa_circ_0096487	chr11:77085372-77091039:-	PAK1	circBase	287	3	5667	chr11:77070062-77085372|chr11:77091039-77103375	ENSG00000149269.9_3	ENST00000356341.7_2	ENST00000356341.3	diencephalon, cerebellum, occipital_lobe, frontal_cortex, parietal_lobe, temporal_lobe	ANNOTATED, CDS, coding, INTERNAL, OVCODE, OVEXON	Rybak2015	3.91992	15.1361	1	1	7.43959	3.51967	0	162.131
hsa_circ_0096499	chr11:77404551-77413540:-	RSF1	circBase	2087	3	8989	chr11:77402283-77404551|chr11:77413540-77436589	ENSG00000048649.13_3	ENST00000308488.10_1	ENST00000308488.6	diencephalon, cerebellum, occipital_lobe, frontal_cortex, Sy5y_exp1_D2, parietal_lobe, temporal_lobe	ANNOTATED, CDS, coding, INTERNAL, OVCODE, OVEXON	Rybak2015	3.91992	15.1361	1	1	7.43959	3.51967	0	162.131
hsa_circ_0096507	chr11:77436589-77458173:-	RSF1	circBase	454	3	21584	chr11:77413540-77436589|chr11:77458173-77475642	ENSG00000048649.13_3	ENST00000308488.10_1	ENST00000308488.6	frontal_cortex	ANNOTATED, CDS, coding, INTERNAL, OVCODE, OVEXON	Rybak2015	3.91992	15.1361	1	1	7.43959	3.51967	0	162.131
hsa_circ_0007767	chr11:77824931-77832220:-	ALG8	circBase	409	4	7289	chr11:77823816-77824931|chr11:77832220-77835066	ENSG00000159063.12_2	ENST00000299626.9_1	NM_001007027	Hs68_RNase, Hs68_control, K562, Gm12878, Sknshra, diencephalon, cerebellum, occipital_lobe, frontal_cortex, parietal_lobe, temporal_lobe	ANNOTATED, CDS, coding, INTERNAL, OVCODE, OVEXON	Jeck2013, Rybak2015, Salzman2013	3.91992	15.1361	1	1	7.43959	3.51967	0	162.131
hsa_circ_0096527	chr11:78189483-78204241:-	NARS2	circBase	270	3	14758	chr11:78180359-78189483|chr11:78204241-78239887	ENSG00000137513.9_3	ENST00000281038.9_1	ENST00000281038.5	occipital_lobe, parietal_lobe	ANNOTATED, CDS, coding, INTERNAL, OVCODE, OVEXON	Rybak2015	3.91992	15.1361	1	1	7.43959	3.51967	0	162.131
chr11:82878166-82881037:+	chr11:82878166-82881037:+	PCF11	CIRCexplorer2	1843	3	2871	chr11:82877756-82878166|chr11:82881037-82882859	ENSG00000165494.11_3	ENST00000298281.8_1	NA	NA	NA	NA	3.91992	15.1361	1	1	7.43959	3.51967	0	162.131
chr11:85429832-85469157:-	chr11:85429832-85469157:-	SYTL2	CIRCexplorer2	2004	9	39325	chr11:85428573-85429832|chr11:85469157-85521996	ENSG00000137501.17_3	ENST00000389960.8_1	NA	NA	NA	NA	3.91992	15.1361	1	1	7.43959	3.51967	0	162.131
chr11:85444981-85469157:-	chr11:85444981-85469157:-	SYTL2	CIRCexplorer2	1776	6	24176	chr11:85439010-85444981|chr11:85469157-85521996	ENSG00000137501.17_3	ENST00000389960.8_1	NA	NA	NA	NA	3.91992	15.1361	1	1	7.43959	3.51967	0	162.131
hsa_circ_0023919	chr11:85707868-85714494:-	PICALM	circBase	451	4	6626	chr11:85695016-85707868|chr11:85714494-85718584	ENSG00000073921.17_3	ENST00000532317.5_1	NM_007166	K562, Huvec, Hepg2, Helas3, H1hesc, Gm12878, Bj, Ag04450, A549, Nhek, Sknshra, diencephalon, cerebellum, Sy5y_exp1_D0, occipital_lobe, frontal_cortex, Sy5y_exp1_D2, parietal_lobe, temporal_lobe, WAS2, LCL, platelets	ANNOTATED, CDS, coding, INTERNAL, OVCODE, OVEXON	Maass2017, Rybak2015, Salzman2013	3.91992	15.1361	1	1	7.43959	3.51967	0	162.131
hsa_circ_0096658	chr11:85707868-85737409:-	PICALM	circBase	985	10	29541	chr11:85695016-85707868|chr11:85737409-85742510	ENSG00000073921.17_3	ENST00000532317.5_1	NM_007166	diencephalon, occipital_lobe, frontal_cortex, parietal_lobe, temporal_lobe	ANNOTATED, CDS, coding, INTERNAL, OVCODE, OVERLAPTX, OVEXON	Rybak2015	3.91992	15.1361	1	1	7.43959	3.51967	0	162.131
hsa_circ_0023932	chr11:85712077-85742653:-	PICALM	circBase	887	9	30576	chr11:85711822-85712077|chr11:85742653-85779692	ENSG00000073921.17_3	ENST00000532317.5_1	NM_007166	K562, Hepg2, Gm12878, Ag04450, Nhek	ANNOTATED, CDS, coding, INTERNAL, OVCODE, OVERLAPTX, OVEXON	Salzman2013	3.91992	15.1361	1	1	7.43959	3.51967	0	162.131
hsa_circ_0003817	chr11:9430032-9435958:+	IPO7	circBase	470	3	5926	chr11:9424918-9430032|chr11:9435958-9438605	ENSG00000205339.9_2	ENST00000379719.7_1	NM_006391	Hs68_RNase, Hs68_control, Huvec, Hepg2, H1hesc, A549, diencephalon, cerebellum, occipital_lobe, frontal_cortex, parietal_lobe, temporal_lobe	ANNOTATED, CDS, coding, INTERNAL, OVCODE, OVEXON	Jeck2013, Rybak2015, Salzman2013	3.91992	15.1361	1	1	7.43959	3.51967	0	162.131
hsa_circ_0096828	chr11:9441957-9452550:+	IPO7	circBase	1155	10	10593	chr11:9438695-9441957|chr11:9452550-9455116	ENSG00000205339.9_2	ENST00000379719.7_1	NM_006391	frontal_cortex	ANNOTATED, CDS, coding, INTERNAL, OVCODE, OVERLAPTX, OVEXON	Rybak2015	3.91992	15.1361	1	1	7.43959	3.51967	0	162.131
chr11:9495487-9530393:+	chr11:9495487-9530393:+	ZNF143	CIRCexplorer2	1167	9	34906	chr11:9494316-9495487|chr11:9530393-9533994	ENSG00000166478.9_3	ENST00000396604.5_1	NA	NA	NA	NA	3.91992	15.1361	1	1	7.43959	3.51967	0	162.131
hsa_circ_0096856	chr11:95718694-95724887:-	MAML2	circBase	316	2	6193	chr11:95713127-95718694|chr11:95724887-95825055	ENSG00000184384.13_3	ENST00000524717.5_1	ENST00000524717.1	cerebellum	ANNOTATED, CDS, coding, INTERNAL, OVCODE, OVEXON	Rybak2015	3.91992	15.1361	1	1	7.43959	3.51967	0	162.131
hsa_circ_0096904	chr11:9989887-10024236:-	SBF2	circBase	981	8	34349	chr11:9985429-9989887|chr11:10024236-10049998	ENSG00000133812.15_3	ENST00000256190.12_1	ENST00000256190.8	diencephalon, cerebellum, occipital_lobe, frontal_cortex, parietal_lobe, temporal_lobe	ANNOTATED, CDS, coding, INTERNAL, OVCODE, OVEXON	Rybak2015	3.91992	15.1361	1	1	7.43959	3.51967	0	162.131
chr12:102471099-102506010:-	chr12:102471099-102506010:-	NUP37	CIRCexplorer2	566	5	34911	chr12:102470625-102471099|chr12:102506010-102512140	ENSG00000075188.8_3	ENST00000552283.5_1	NA	NA	NA	NA	3.91992	15.1361	1	1	7.43959	3.51967	0	162.131
chr12:1034615-1039310:-	chr12:1034615-1039310:-	RAD52	CIRCexplorer2	357	4	4695	chr12:1025986-1034615|chr12:1039310-1040385	ENSG00000002016.17_3	ENST00000358495.7_1	NA	NA	NA	NA	3.91992	15.1361	1	1	7.43959	3.51967	0	162.131
chr12:104682708-104709674:+	chr12:104682708-104709674:+	TXNRD1	CIRCexplorer2	426	4	26966	chr12:104651857-104682708|chr12:104709674-104712690	ENSG00000198431.15_3	ENST00000525566.5_2	NA	NA	NA	NA	3.91992	15.1361	1	1	7.43959	3.51967	0	162.131
chr12:104709554-104725419:+	chr12:104709554-104725419:+	TXNRD1	CIRCexplorer2	1040	8	15865	chr12:104707095-104709554|chr12:104725419-104728014	ENSG00000198431.15_3	ENST00000525566.5_2	NA	NA	NA	NA	3.91992	15.1361	1	1	7.43959	3.51967	0	162.131
chr12:104719114-104728110:+	chr12:104719114-104728110:+	TXNRD1	CIRCexplorer2	531	5	8996	chr12:104715094-104719114|chr12:104728110-104732916	ENSG00000198431.15_3	ENST00000525566.5_2	NA	NA	NA	NA	3.91992	15.1361	1	1	7.43959	3.51967	0	162.131
chr12:107208473-107254190:+	chr12:107208473-107254190:+	RIC8B	CIRCexplorer2	1319	6	45717	chr12:107177822-107208473|chr12:107254190-107264600	ENSG00000111785.19_3	ENST00000392837.8_3	NA	NA	NA	NA	3.91992	15.1361	1	1	7.43959	3.51967	0	162.131
hsa_circ_0028263	chr12:111947352-111993723:-	ATXN2	circBase	1684	13	46371	chr12:111926584-111947352|chr12:111993723-112036587	ENSG00000204842.14_4	ENST00000389153.8_1	NM_002973	K562, H1hesc, diencephalon, Sy5y_exp1_D2	ANNOTATED, CDS, coding, INTERNAL, OVCODE, OVERLAPTX, OVEXON	Rybak2015, Salzman2013	3.91992	15.1361	1	1	7.43959	3.51967	0	162.131
hsa_circ_0028281	chr12:112110464-112121111:-	BRAP	circBase	665	4	10647	chr12:112103591-112110464|chr12:112121111-112123514	ENSG00000089234.15_3	ENST00000419234.8_1	NM_006768	Hepg2, frontal_cortex, parietal_lobe, temporal_lobe	ANNOTATED, CDS, coding, INTERNAL, OVCODE, OVEXON	Rybak2015, Salzman2013	3.91992	15.1361	1	1	7.43959	3.51967	0	162.131
hsa_circ_0028671	chr12:118682698-118693460:-	TAOK3	circBase	280	2	10762	chr12:118681321-118682698|chr12:118693460-118704459	ENSG00000135090.13_3	ENST00000419821.6_1	NM_016281	K562, Gm12878, Ag04450, Sknshra, diencephalon, cerebellum, occipital_lobe	ANNOTATED, CDS, coding, INTERNAL, OVCODE, OVERLAPTX, OVEXON, UTR5	Rybak2015, Salzman2013	3.91992	15.1361	1	1	7.43959	3.51967	0	162.131
chr12:120159113-120214646:-	chr12:120159113-120214646:-	CIT	CIRCexplorer2	2067	16	55533	chr12:120158390-120159113|chr12:120214646-120220321	ENSG00000122966.15_4	ENST00000392521.6_1	NA	NA	NA	NA	3.91992	15.1361	1	1	7.43959	3.51967	0	162.131
hsa_circ_0028897	chr12:120992520-121004783:+	RNF10	circBase	1487	10	12263	chr12:120990501-120992520|chr12:121004783-121008993	ENSG00000022840.15_3	ENST00000325954.8_2	NM_014868	Hepg2, Helas3, Gm12878, Bj, Ag04450, frontal_cortex, parietal_lobe	ANNOTATED, CDS, coding, INTERNAL, OVCODE, OVEXON	Rybak2015, Salzman2013	3.91992	15.1361	1	1	7.43959	3.51967	0	162.131
chr12:121890922-122016851:-	chr12:121890922-122016851:-	KDM2B	CIRCexplorer2	1833	12	125929	chr12:121883221-121890922|chr12:122016851-122017924	ENSG00000089094.18_3	ENST00000377069.8_1	NA	NA	NA	NA	3.91992	15.1361	1	1	7.43959	3.51967	0	162.131
chr12:122369651-122406075:+	chr12:122369651-122406075:+	WDR66	CIRCexplorer2	2024	14	36424	chr12:122361896-122369651|chr12:122406075-122413149	ENSG00000158023.9_3	ENST00000288912.8_1	NA	NA	NA	NA	3.91992	15.1361	1	1	7.43959	3.51967	0	162.131
hsa_circ_0029069	chr12:122825299-122826244:-	CLIP1	circBase	945	1	945	chr12:122821295-122825299|chr12:122826244-122831921	ENSG00000130779.19_3	ENST00000302528.11_2	NM_001247997	K562, Gm12878, Ag04450, A549, Sknshra, diencephalon, Sy5y_exp1_D4, cerebellum, occipital_lobe, frontal_cortex, parietal_lobe, temporal_lobe	ANNOTATED, CDS, coding, INTERNAL, OVCODE, OVEXON	Rybak2015, Salzman2013	3.91992	15.1361	1	1	7.43959	3.51967	0	162.131
hsa_circ_0097621	chr12:122861935-122862507:-	CLIP1	circBase	572	1	572	chr12:122848654-122861935|chr12:122862507-122864914	ENSG00000130779.19_3	ENST00000361654.8_3	NM_001247997	diencephalon, cerebellum, occipital_lobe, frontal_cortex, parietal_lobe, temporal_lobe	ANNOTATED, CDS, coding, INTERNAL, OVCODE, OVEXON	Rybak2015	3.91992	15.1361	1	1	7.43959	3.51967	0	162.131
hsa_circ_0005465	chr12:122861935-122865105:-	CLIP1	circBase	763	2	3170	chr12:122848654-122861935|chr12:122865105-122907067	ENSG00000130779.19_3	ENST00000361654.8_3	NM_001247997	Hs68_RNase, Hs68_control, Nhek, K562, Hepg2, Gm12878, Bj, Ag04450, A549, diencephalon, cerebellum, occipital_lobe, frontal_cortex, parietal_lobe, temporal_lobe, osteocytes, placenta, platelets, MSC	ANNOTATED, CDS, coding, INTERNAL, OVCODE, OVEXON, UTR5	Jeck2013, Maass2017, Rybak2015, Salzman2013	3.91992	15.1361	1	1	7.43959	3.51967	0	162.131
chr12:12318012-12332915:-	chr12:12318012-12332915:-	LRP6	CIRCexplorer2	389	2	14903	chr12:12317496-12318012|chr12:12332915-12333976	ENSG00000070018.8_2	ENST00000261349.8_1	NA	NA	NA	NA	3.91992	15.1361	1	1	7.43959	3.51967	0	162.131
hsa_circ_0008932	chr12:12332743-12340053:-	LRP6	circBase	898	4	7310	chr12:12318229-12332743|chr12:12340053-12356136	ENSG00000070018.8_2	ENST00000261349.8_1	NM_002336	Hs68_RNase, Hs68_control, K562, Hepg2, H1hesc, Ag04450, diencephalon, Sy5y_exp1_D4, cerebellum, Sy5y_exp1_D0, occipital_lobe, frontal_cortex, Sy5y_exp1_D2, parietal_lobe, temporal_lobe	ANNOTATED, CDS, coding, INTERNAL, OVCODE, OVEXON	Jeck2013, Rybak2015, Salzman2013	3.91992	15.1361	1	1	7.43959	3.51967	0	162.131
chr12:123494396-123498589:-	chr12:123494396-123498589:-	PITPNM2	CIRCexplorer2	565	3	4193	chr12:123490095-123494396|chr12:123498589-123519059	ENSG00000090975.12_3	ENST00000320201.8_1	NA	NA	NA	NA	3.91992	15.1361	1	1	7.43959	3.51967	0	162.131
hsa_circ_0097727	chr12:123798166-123808378:-	SBNO1	circBase	1247	9	10212	chr12:123795676-123798166|chr12:123808378-123810048	ENSG00000139697.13_1	ENST00000420886.6_1	ENST00000420886.2	diencephalon, cerebellum, occipital_lobe, frontal_cortex, parietal_lobe, temporal_lobe	ANNOTATED, CDS, coding, INTERNAL, OVCODE, OVEXON	Rybak2015	3.91992	15.1361	1	1	7.43959	3.51967	0	162.131
hsa_circ_0029308	chr12:124904502-124915333:-	NCOR2	circBase	600	5	10831	chr12:124887107-124904502|chr12:124915333-124922475	ENSG00000196498.13_4	ENST00000405201.5_1	NM_006312	K562, Hsmm, Gm12878, Bj, Ag04450, Sknshra, diencephalon, Sy5y_exp1_D4, cerebellum, Sy5y_exp1_D0, occipital_lobe, frontal_cortex, Sy5y_exp1_D2, parietal_lobe, temporal_lobe, ada_scid, platelets	ANNOTATED, CDS, coding, INTERNAL, OVCODE, OVEXON	Maass2017, Rybak2015, Salzman2013	3.91992	15.1361	1	1	7.43959	3.51967	0	162.131
hsa_circ_0097906	chr12:132249000-132262875:+	SFSWAP	circBase	688	3	13875	chr12:132241189-132249000|chr12:132262875-132271007	ENSG00000061936.9_3	ENST00000261674.8_1	ENST00000261674.4	frontal_cortex, parietal_lobe	ANNOTATED, CDS, coding, INTERNAL, OVCODE, OVEXON	Rybak2015	3.91992	15.1361	1	1	7.43959	3.51967	0	162.131
chr12:132496042-132498458:+	chr12:132496042-132498458:+	EP400	CIRCexplorer2	619	4	2416	chr12:132491422-132496042|chr12:132498458-132502079	ENSG00000183495.13_2	ENST00000389561.6_1	NA	NA	NA	NA	3.91992	15.1361	1	1	7.43959	3.51967	0	162.131
hsa_circ_0097961	chr12:1372199-1399178:+	ERC1	circBase	293	2	26979	chr12:1346070-1372199|chr12:1399178-1480998	ENSG00000082805.19_3	ENST00000543086.7_1	NR_027948	diencephalon, cerebellum, occipital_lobe, frontal_cortex, parietal_lobe, temporal_lobe	ANNOTATED, INTERNAL, ncRNA, OVCODE, OVERLAPTX, OVEXON	Rybak2015	3.91992	15.1361	1	1	7.43959	3.51967	0	162.131
hsa_circ_0024999	chr12:1399017-1553916:+	ERC1	circBase	594	4	154899	chr12:1372331-1399017|chr12:1553916-1599258	ENSG00000082805.19_3	ENST00000543086.7_1	NR_027948	Sknshra	ANNOTATED, INTERNAL, ncRNA, OVCODE, OVERLAPTX, OVEXON	Salzman2013	3.91992	15.1361	1	1	7.43959	3.51967	0	162.131
hsa_circ_0098106	chr12:19511161-19514640:+	PLEKHA5	circBase	470	3	3479	chr12:19506936-19511161|chr12:19514640-19518897	ENSG00000052126.14_3	ENST00000429027.6_1	NM_001143821	diencephalon, cerebellum, occipital_lobe, frontal_cortex, parietal_lobe, temporal_lobe	ANNOTATED, CDS, coding, INTERNAL, OVCODE, OVEXON	Rybak2015	3.91992	15.1361	1	1	7.43959	3.51967	0	162.131
chr12:21007961-21015788:+	chr12:21007961-21015788:+	SLCO1B3	CIRCexplorer2	643	5	7827	chr12:20968756-21007961|chr12:21015788-21028168	ENSG00000111700.12_3	ENST00000540853.5_1	NA	NA	NA	NA	3.91992	15.1361	1	1	7.43959	3.51967	0	162.131
chr12:27064110-27070666:-	chr12:27064110-27070666:-	INTS13	CIRCexplorer2	1056	7	6556	chr12:27059370-27064110|chr12:27070666-27075548	ENSG00000064102.14_2	ENST00000261191.11_1	NA	NA	NA	NA	3.91992	15.1361	1	1	7.43959	3.51967	0	162.131
hsa_circ_0098248	chr12:27148169-27156323:-	TM7SF3	circBase	599	4	8154	chr12:27143560-27148169|chr12:27156323-27167010	ENSG00000064115.10_3	ENST00000343028.8_3	NM_016551	diencephalon, occipital_lobe, frontal_cortex, Sy5y_exp1_D2, temporal_lobe	ANNOTATED, CDS, coding, INTERNAL, OVCODE, OVEXON	Rybak2015	3.91992	15.1361	1	1	7.43959	3.51967	0	162.131
hsa_circ_0098267	chr12:27553466-27556474:+	ARNTL2	circBase	667	5	3008	chr12:27543172-27553466|chr12:27556474-27568801	ENSG00000029153.14_3	ENST00000544915.5_2	NM_020183	frontal_cortex	ANNOTATED, CDS, coding, INTERNAL, OVCODE, OVERLAPTX, OVEXON	Rybak2015	3.91992	15.1361	1	1	7.43959	3.51967	0	162.131
chr12:28408513-28515448:+	chr12:28408513-28515448:+	CCDC91	CIRCexplorer2	750	7	106935	chr12:28379132-28408513|chr12:28515448-28544236	ENSG00000123106.10_3	ENST00000545336.5_1	NA	NA	NA	NA	3.91992	15.1361	1	1	7.43959	3.51967	0	162.131
hsa_circ_0098343	chr12:30826923-30837391:-	IPO8	circBase	743	6	10468	chr12:30824030-30826923|chr12:30837391-30843429	ENSG00000133704.9_3	ENST00000256079.8_1	NM_006390	occipital_lobe, temporal_lobe	ANNOTATED, CDS, coding, INTERNAL, OVCODE, OVEXON	Rybak2015	3.91992	15.1361	1	1	7.43959	3.51967	0	162.131
chr12:31440567-31451158:-	chr12:31440567-31451158:-	FAM60A	CIRCexplorer2	526	4	10591	chr12:31435805-31440567|chr12:31451158-31478957	ENSG00000139146.13_3	ENST00000337682.8_1	NA	NA	NA	NA	3.91992	15.1361	1	1	7.43959	3.51967	0	162.131
chr12:31566369-31648853:-	chr12:31566369-31648853:-	DENND5B	CIRCexplorer2	2554	12	82484	chr12:31562318-31566369|chr12:31648853-31743639	ENSG00000170456.15_3	ENST00000389082.9_1	NA	NA	NA	NA	3.91992	15.1361	1	1	7.43959	3.51967	0	162.131
hsa_circ_0000390	chr12:32760890-32764217:+	FGD4	circBase	345	3	3327	chr12:32755251-32760890|chr12:32764217-32772631	ENSG00000139132.14_3	ENST00000534526.6_1	NM_139241	cd_19, neutr, H1hesc, diencephalon, cerebellum, occipital_lobe, frontal_cortex, parietal_lobe, temporal_lobe, neutophils, platelets	ANNOTATED, CDS, coding, INTERNAL	Maass2017, Memczak2013, Rybak2015, Salzman2013	3.91992	15.1361	1	1	7.43959	3.51967	0	162.131
hsa_circ_0098466	chr12:39154648-39170103:-	CPNE8	circBase	315	4	15455	chr12:39124160-39154648|chr12:39170103-39223180	ENSG00000139117.13_3	ENST00000331366.9_2	ENST00000331366.5	cerebellum, frontal_cortex, parietal_lobe	ANNOTATED, CDS, coding, INTERNAL, OVCODE, OVEXON	Rybak2015	3.91992	15.1361	1	1	7.43959	3.51967	0	162.131
hsa_circ_0025908	chr12:42778741-42792796:+	PPHLN1	circBase	398	4	14055	chr12:42768876-42778741|chr12:42792796-42835116	ENSG00000134283.17_3	ENST00000549190.5_1	NM_016488	K562	ANNOTATED, CDS, coding, INTERNAL, OVCODE, OVEXON	Salzman2013	3.91992	15.1361	1	1	7.43959	3.51967	0	162.131
chr12:45695796-45751207:+	chr12:45695796-45751207:+	ANO6	CIRCexplorer2	928	7	55411	chr12:45610174-45695796|chr12:45751207-45761470	ENSG00000177119.15_3	ENST00000425752.6_1	NA	NA	NA	NA	3.91992	15.1361	1	1	7.43959	3.51967	0	162.131
hsa_circ_0006599	chr12:459786-461490:-	KDM5A	circBase	279	2	1704	chr12:443588-459786|chr12:461490-463241	ENSG00000073614.12_3	ENST00000399788.6_1	NM_001042603	Hs68_RNase, Hs68_control, K562, Ag04450, diencephalon, cerebellum, occipital_lobe, frontal_cortex, parietal_lobe, temporal_lobe	ANNOTATED, CDS, coding, INTERNAL, OVCODE, OVEXON	Jeck2013, Rybak2015, Salzman2013	3.91992	15.1361	1	1	7.43959	3.51967	0	162.131
hsa_circ_0002881	chr12:459786-463400:-	KDM5A	circBase	438	3	3614	chr12:443588-459786|chr12:463400-464323	ENSG00000073614.12_3	ENST00000399788.6_1	NM_001042603	Hs68_RNase, Hs68_control, K562, Gm12878, Ag04450, Sknshra, diencephalon, cerebellum, occipital_lobe, frontal_cortex, parietal_lobe, temporal_lobe	ANNOTATED, CDS, coding, INTERNAL, OVCODE, OVEXON	Jeck2013, Rybak2015, Salzman2013	3.91992	15.1361	1	1	7.43959	3.51967	0	162.131
hsa_circ_0000398	chr12:46633461-46637097:-	SLC38A1	circBase	330	2	3636	chr12:46623422-46633461|chr12:46637097-46662308	ENSG00000111371.15_3	ENST00000398637.9_1	NM_030674	cd_19, Hs68_RNase, Hs68_control, Nhek, K562, Hepg2, Helas3, H1hesc, Gm12878, Bj, Ag04450, A549, Mcf7, diencephalon, Sy5y_exp1_D4, cerebellum, Sy5y_exp1_D0, occipital_lobe, frontal_cortex, Sy5y_exp1_D2, parietal_lobe, temporal_lobe, WAS2, vena_cava	ANNOTATED, CDS, coding, INTERNAL, OVCODE, OVEXON, UTR5	Jeck2013, Maass2017, Memczak2013, Rybak2015, Salzman2013	3.91992	15.1361	1	1	7.43959	3.51967	0	162.131
hsa_circ_0141029	chr12:4766913-4794491:+	NDUFA9	circBase	645	7	27578	chr12:4764088-4766913|chr12:4794491-4796103	ENSG00000139180.10_3	ENST00000266544.9_1	ENST00000266544.5	right_atrium	ANNOTATED, CDS, coding, INTERNAL, OVCODE, OVEXON	Maass2017	3.91992	15.1361	1	1	7.43959	3.51967	0	162.131
chr12:50186460-50186769:-	chr12:50186460-50186769:-	NCKAP5L	CIRCexplorer2	309	1	309	chr12:50186371-50186460|chr12:50186769-50187134	ENSG00000167566.16_2	ENST00000433948.5_2	NA	NA	NA	NA	3.91992	15.1361	1	1	7.43959	3.51967	0	162.131
chr12:50822699-50834332:+	chr12:50822699-50834332:+	LARP4	CIRCexplorer2	602	5	11633	chr12:50821692-50822699|chr12:50834332-50835372	ENSG00000161813.21_3	ENST00000429001.7_2	NA	NA	NA	NA	3.91992	15.1361	1	1	7.43959	3.51967	0	162.131
hsa_circ_0098721	chr12:50829270-50848200:+	LARP4	circBase	723	6	18930	chr12:50824353-50829270|chr12:50848200-50856364	ENSG00000161813.21_3	ENST00000293618.12_1	NM_052879	cerebellum, occipital_lobe, frontal_cortex, parietal_lobe, temporal_lobe	ANNOTATED, CDS, coding, INTERNAL, OVCODE, OVERLAPTX, OVEXON	Rybak2015	3.91992	15.1361	1	1	7.43959	3.51967	0	162.131
hsa_circ_0098730	chr12:51064968-51074546:+	DIP2B	circBase	779	5	9578	chr12:51054102-51064968|chr12:51074546-51076920	ENSG00000066084.12_2	ENST00000301180.9_1	NM_173602	diencephalon, cerebellum, occipital_lobe, frontal_cortex, temporal_lobe	ANNOTATED, CDS, coding, INTERNAL, OVCODE, OVEXON	Rybak2015	3.91992	15.1361	1	1	7.43959	3.51967	0	162.131
hsa_circ_0098758	chr12:514676-547720:+	CCDC77	circBase	1057	8	33044	chr12:498652-514676|chr12:547720-549782	ENSG00000120647.9_4	ENST00000422000.5_1	ENST00000239830.4	frontal_cortex, parietal_lobe	ANNOTATED, CDS, coding, INTERNAL, OVCODE, OVEXON, UTR5	Rybak2015	3.91992	15.1361	1	1	7.43959	3.51967	0	162.131
hsa_circ_0026312	chr12:51510097-51511530:-	TFCP2	circBase	183	2	1433	chr12:51504766-51510097|chr12:51511530-51512403	ENSG00000135457.9_3	ENST00000257915.9_1	NM_005653	K562, frontal_cortex	ANNOTATED, CDS, coding, INTERNAL, OVCODE, OVEXON	Rybak2015, Salzman2013	3.91992	15.1361	1	1	7.43959	3.51967	0	162.131
hsa_circ_0098782	chr12:520912-547720:+	CCDC77	circBase	1003	7	26808	chr12:498652-520912|chr12:547720-549782	ENSG00000120647.9_4	ENST00000540180.5_1	ENST00000239830.4	occipital_lobe	ANNOTATED, CDS, coding, INTERNAL, OVCODE, OVEXON	Rybak2015	3.91992	15.1361	1	1	7.43959	3.51967	0	162.131
hsa_circ_0026515	chr12:53415589-53416411:+	EIF4B	circBase	190	2	822	chr12:53413810-53415589|chr12:53416411-53421565	ENSG00000063046.17_3	ENST00000262056.13_1	NM_001417	K562, H1hesc, Ag04450, Mcf7	ANNOTATED, CDS, coding, INTERNAL, OVCODE, OVERLAPTX, OVEXON	Salzman2013	3.91992	15.1361	1	1	7.43959	3.51967	0	162.131
hsa_circ_0027089	chr12:57059987-57064148:-	PTGES3	circBase	153	2	4161	chr12:57058584-57059987|chr12:57064148-57065532	ENSG00000110958.15_2	ENST00000262033.10_1	NM_006601	K562, Huvec, Hepg2, Helas3, H1hesc, Gm12878, Bj, Ag04450, A549, Sknshra	ANNOTATED, CDS, coding, INTERNAL, OVCODE, OVEXON	Salzman2013	3.91992	15.1361	1	1	7.43959	3.51967	0	162.131
chr12:57686354-57697000:-	chr12:57686354-57697000:-	R3HDM2	CIRCexplorer2	741	8	10646	chr12:57682823-57686354|chr12:57697000-57704046	ENSG00000179912.20_3	ENST00000402412.5_1	NA	NA	NA	NA	3.91992	15.1361	1	1	7.43959	3.51967	0	162.131
hsa_circ_0027385	chr12:64456696-64480806:+	SRGAP1	circBase	635	5	24110	chr12:64437355-64456696|chr12:64480806-64485055	ENSG00000196935.8_3	ENST00000355086.7_1	NM_020762	Nhek, H1hesc, Bj, Ag04450, A549, diencephalon, occipital_lobe, frontal_cortex, parietal_lobe, temporal_lobe	ANNOTATED, CDS, coding, INTERNAL, OVCODE, OVERLAPTX, OVEXON	Rybak2015, Salzman2013	3.91992	15.1361	1	1	7.43959	3.51967	0	162.131
hsa_circ_0027459	chr12:68696399-68696652:-	MDM1	circBase	253	1	253	chr12:68690762-68696399|chr12:68696652-68707222	ENSG00000111554.14_2	ENST00000540418.5_1	NM_017440	Gm12878, diencephalon, cerebellum, occipital_lobe, frontal_cortex, parietal_lobe, temporal_lobe, platelets	ANNOTATED, CDS, coding, INTERNAL, OVCODE, OVEXON	Maass2017, Rybak2015, Salzman2013	3.91992	15.1361	1	1	7.43959	3.51967	0	162.131
chr12:70713077-70732602:+	chr12:70713077-70732602:+	CNOT2	CIRCexplorer2	1007	8	19525	chr12:70704797-70713077|chr12:70732602-70735886	ENSG00000111596.11_2	ENST00000229195.7_2	NA	NA	NA	NA	3.91992	15.1361	1	1	7.43959	3.51967	0	162.131
hsa_circ_0099178	chr12:72163579-72167802:+	RAB21	circBase	232	3	4223	chr12:72149068-72163579|chr12:72167802-72175810	ENSG00000080371.5_2	ENST00000261263.4_1	ENST00000261263.3	diencephalon, cerebellum, occipital_lobe, frontal_cortex, Sy5y_exp1_D2, parietal_lobe, temporal_lobe	ANNOTATED, CDS, coding, INTERNAL, OVCODE, OVEXON	Rybak2015	3.91992	15.1361	1	1	7.43959	3.51967	0	162.131
hsa_circ_0027689	chr12:88542064-88570096:+	TMTC3	circBase	1584	10	28032	chr12:88536264-88542064|chr12:88570096-88582619	ENSG00000139324.11_3	ENST00000547034.5_1	NM_181783	Nhek, H1hesc, Gm12878, diencephalon, cerebellum, occipital_lobe, frontal_cortex, parietal_lobe, temporal_lobe	ANNOTATED, CDS, coding, INTERNAL, OVCODE, OVEXON, UTR5	Rybak2015, Salzman2013	3.91992	15.1361	1	1	7.43959	3.51967	0	162.131
chr12:89818937-89866052:-	chr12:89818937-89866052:-	POC1B	CIRCexplorer2	880	7	47115	chr12:89815034-89818937|chr12:89866052-89885712	ENSG00000139323.13_3	ENST00000393179.8_1	NA	NA	NA	NA	3.91992	15.1361	1	1	7.43959	3.51967	0	162.131
hsa_circ_0024960	chr12:936207-939326:+	WNK1	circBase	379	2	3119	chr12:922980-936207|chr12:939326-966326	ENSG00000060237.16_3	ENST00000535572.5_1	NM_001184985	Hepg2, A549, diencephalon, cerebellum, Sy5y_exp1_D0, occipital_lobe, frontal_cortex, parietal_lobe, temporal_lobe	ANNOTATED, CDS, coding, INTERNAL, OVCODE, OVEXON	Rybak2015, Salzman2013	3.91992	15.1361	1	1	7.43959	3.51967	0	162.131
hsa_circ_0099540	chr12:95422162-95451654:-	NR2C1	circBase	987	7	29492	chr12:95419031-95422162|chr12:95451654-95452085	ENSG00000120798.16_3	ENST00000333003.9_1	NM_003297	cerebellum, frontal_cortex, temporal_lobe	ANNOTATED, CDS, coding, INTERNAL, OVCODE, OVEXON	Rybak2015	3.91992	15.1361	1	1	7.43959	3.51967	0	162.131
hsa_circ_0027740	chr12:95425124-95451654:-	NR2C1	circBase	849	6	26530	chr12:95422300-95425124|chr12:95451654-95452085	ENSG00000120798.16_3	ENST00000333003.9_1	NM_003297	Hepg2, frontal_cortex	ANNOTATED, CDS, coding, INTERNAL, OVCODE, OVEXON	Rybak2015, Salzman2013	3.91992	15.1361	1	1	7.43959	3.51967	0	162.131
chr12:98938007-98940225:+	chr12:98938007-98940225:+	TMPO	CIRCexplorer2	416	4	2218	chr12:98931350-98938007|chr12:98940225-98941350	ENSG00000120802.13_3	ENST00000556029.5_2	NA	NA	NA	NA	3.91992	15.1361	1	1	7.43959	3.51967	0	162.131
hsa_circ_0030883	chr13:111274562-111276626:+	CARKD	circBase	197	2	2064	chr13:111267994-111274562|chr13:111276626-111279785	ENSG00000213995.11_3	ENST00000470164.2_1	NM_018210	Nhek, K562, Huvec, Hsmm, Hepg2, Helas3, H1hesc, Gm12878, Bj, Ag04450, A549, Sknshra, diencephalon, cerebellum, Sy5y_exp1_D0, occipital_lobe, frontal_cortex, Sy5y_exp1_D2, parietal_lobe, temporal_lobe, platelets	ANNOTATED, CDS, coding, INTERNAL, OVCODE, OVEXON	Maass2017, Rybak2015, Salzman2013	3.91992	15.1361	1	1	7.43959	3.51967	0	162.131
hsa_circ_0002680	chr13:111857635-111896641:+	ARHGEF7	circBase	698	6	39006	chr13:111806338-111857635|chr13:111896641-111919894	ENSG00000102606.17_3	ENST00000317133.9_2	NM_001113511	Hs68_RNase, Hs68_control, diencephalon, cerebellum, occipital_lobe, frontal_cortex, parietal_lobe, temporal_lobe	ANNOTATED, CDS, coding, INTERNAL, OVCODE, OVEXON	Jeck2013, Rybak2015	3.91992	15.1361	1	1	7.43959	3.51967	0	162.131
hsa_circ_0030970	chr13:113508592-113516889:+	ATP11A	circBase	1000	7	8297	chr13:113505532-113508592|chr13:113516889-113526048	ENSG00000068650.18_3	ENST00000375630.6_1	NM_015205	A549	ANNOTATED, CDS, coding, INTERNAL, OVCODE, OVEXON	Salzman2013	3.91992	15.1361	1	1	7.43959	3.51967	0	162.131
hsa_circ_0000506	chr13:113845185-113854830:-	PCID2	circBase	593	6	9645	chr13:113839874-113845185|chr13:113854830-113862912	ENSG00000126226.21_3	ENST00000622406.4_1	NM_001127202	cd_19, Hs68_RNase, Hs68_control, K562, diencephalon, cerebellum, occipital_lobe, frontal_cortex, parietal_lobe, temporal_lobe	ANNOTATED, CDS, coding, INTERNAL, OVCODE, OVEXON	Jeck2013, Memczak2013, Rybak2015, Salzman2013	3.91992	15.1361	1	1	7.43959	3.51967	0	162.131
chr13:113891136-113915073:+	chr13:113891136-113915073:+	CUL4A	CIRCexplorer2	1336	11	23937	chr13:113889459-113891136|chr13:113915073-113917800	ENSG00000139842.14_2	ENST00000375441.7_1	NA	NA	NA	NA	3.91992	15.1361	1	1	7.43959	3.51967	0	162.131
hsa_circ_0029633	chr13:20625572-20641530:+	ZMYM2	circBase	1161	9	15958	chr13:20611049-20625572|chr13:20641530-20656155	ENSG00000121741.16_3	ENST00000610343.4_1	NM_003453	Nhek, K562, Hepg2, Helas3, Gm12878, Bj, Ag04450, A549, Sknshra, diencephalon, Sy5y_exp1_D4, cerebellum, Sy5y_exp1_D0, occipital_lobe, frontal_cortex, parietal_lobe, temporal_lobe, platelets	ANNOTATED, CDS, coding, INTERNAL, OVCODE, OVEXON	Maass2017, Rybak2015, Salzman2013	3.91992	15.1361	1	1	7.43959	3.51967	0	162.131
hsa_circ_0029638	chr13:20638590-20657172:+	ZMYM2	circBase	783	5	18582	chr13:20637111-20638590|chr13:20657172-20657795	ENSG00000121741.16_3	ENST00000610343.4_1	NM_003453	A549, Sknshra, diencephalon, Sy5y_exp1_D4, cerebellum, Sy5y_exp1_D0, occipital_lobe, frontal_cortex, Sy5y_exp1_D2, parietal_lobe, temporal_lobe, WAS2, platelets	ANNOTATED, CDS, coding, INTERNAL, OVCODE, OVERLAPTX, OVEXON	Maass2017, Rybak2015, Salzman2013	3.91992	15.1361	1	1	7.43959	3.51967	0	162.131
hsa_circ_0029639	chr13:20640990-20657172:+	ZMYM2	circBase	688	4	16182	chr13:20638685-20640990|chr13:20657172-20657795	ENSG00000121741.16_3	ENST00000610343.4_1	NM_003453	Ag04450, occipital_lobe, frontal_cortex	ANNOTATED, CDS, coding, INTERNAL, OVCODE, OVERLAPTX, OVEXON	Rybak2015, Salzman2013	3.91992	15.1361	1	1	7.43959	3.51967	0	162.131
chr13:21965860-21975824:-	chr13:21965860-21975824:-	ZDHHC20	CIRCexplorer2	287	3	9964	chr13:21961773-21965860|chr13:21975824-21976935	ENSG00000180776.15_4	ENST00000382466.7_2	NA	NA	NA	NA	3.91992	15.1361	1	1	7.43959	3.51967	0	162.131
chr13:25064805-25075972:-	chr13:25064805-25075972:-	PARP4	CIRCexplorer2	1082	8	11167	chr13:25060443-25064805|chr13:25075972-25077782	ENSG00000102699.5_2	ENST00000381989.3_1	NA	NA	NA	NA	3.91992	15.1361	1	1	7.43959	3.51967	0	162.131
hsa_circ_0029775	chr13:25478063-25487229:-	CENPJ	circBase	2891	7	9166	chr13:25473722-25478063|chr13:25487229-25496898	ENSG00000151849.14_2	ENST00000616936.4_1	NM_018451	K562, diencephalon, cerebellum, occipital_lobe, frontal_cortex, parietal_lobe, temporal_lobe	ANNOTATED, CDS, coding, INTERNAL, OVCODE, OVEXON, UTR5	Rybak2015, Salzman2013	3.91992	15.1361	1	1	7.43959	3.51967	0	162.131
hsa_circ_0029835	chr13:28748408-28830676:+	PAN3	circBase	818	6	82268	chr13:28713224-28748408|chr13:28830676-28834583	ENSG00000152520.13_3	ENST00000503791.5_1	NM_175854	Helas3, Gm12878, Sknshra, Mcf7	ANNOTATED, CDS, coding, INTERNAL, OVCODE, OVEXON	Salzman2013	3.91992	15.1361	1	1	7.43959	3.51967	0	162.131
hsa_circ_0006290	chr13:30104674-30110339:-	SLC7A1	circBase	718	3	5665	chr13:30098390-30104674|chr13:30110339-30127897	ENSG00000139514.12_3	ENST00000380752.9_1	NM_003045	Hs68_RNase, Hs68_control, diencephalon, frontal_cortex, parietal_lobe	ANNOTATED, CDS, coding, INTERNAL, OVCODE, OVEXON, UTR5	Jeck2013, Rybak2015	3.91992	15.1361	1	1	7.43959	3.51967	0	162.131
hsa_circ_0029940	chr13:33222890-33226144:+	PDS5B	circBase	331	2	3254	chr13:33160730-33222890|chr13:33226144-33232375	ENSG00000083642.18_2	ENST00000315596.14_2	NM_015032	Hepg2, H1hesc, Ag04450	ANNOTATED, CDS, coding, INTERNAL, OVCODE, OVEXON, UTR5	Salzman2013	3.91992	15.1361	1	1	7.43959	3.51967	0	162.131
hsa_circ_0000475	chr13:37614541-37625720:-	FAM48A	circBase	624	7	11179	chr13:37607725-37614541|chr13:37625720-37633498	ENSG00000102710.19_4	ENST00000490716.5_1	NM_017569	cd_19, Nhek, Huvec, Hepg2, Helas3, H1hesc, Gm12878, Bj, Ag04450, A549, Sknshra, diencephalon, cerebellum, Sy5y_exp1_D0, occipital_lobe, frontal_cortex, parietal_lobe, platelets	ANNOTATED, CDS, coding, INTERNAL, UTR5	Maass2017, Memczak2013, Rybak2015, Salzman2013	3.91992	15.1361	1	1	7.43959	3.51967	0	162.131
hsa_circ_0030049	chr13:41400641-41411021:-	LOC100616668	circBase	258	3	10380	None|chr13:41411021-41429890	ENSG00000168852.12_2	ENST00000379515.3_1	NR_038258	Nhek, Bj, Ag04450, A549, diencephalon, cerebellum, occipital_lobe, frontal_cortex, parietal_lobe, temporal_lobe, platelets	ANNOTATED, INTERNAL, ncRNA, OVEXON	Maass2017, Rybak2015, Salzman2013	3.91992	15.1361	1	1	7.43959	3.51967	0	162.131
hsa_circ_0030069	chr13:41892941-41910892:+	NAA16	circBase	875	7	17951	chr13:41891066-41892941|chr13:41910892-41929279	ENSG00000172766.18_2	ENST00000379406.7_1	NM_024561	K562, diencephalon, Sy5y_exp1_D4, cerebellum, Sy5y_exp1_D0, occipital_lobe, frontal_cortex, Sy5y_exp1_D2, parietal_lobe, SY5Y_exp2_D8, temporal_lobe, SY5Y_exp2_D4	ANNOTATED, CDS, coding, INTERNAL, OVCODE, OVEXON	Rybak2015, Salzman2013	3.91992	15.1361	1	1	7.43959	3.51967	0	162.131
hsa_circ_0030099	chr13:42335263-42361679:-	KIAA0564	circBase	363	4	26416	chr13:42306291-42335263|chr13:42361679-42385360	ENSG00000102763.17_3	ENST00000379310.7_2	NM_015058	Helas3, Gm12878, cerebellum, frontal_cortex	ANNOTATED, CDS, coding, INTERNAL, OVCODE, OVEXON	Rybak2015, Salzman2013	3.91992	15.1361	1	1	7.43959	3.51967	0	162.131
hsa_circ_0030175	chr13:45980017-45983209:-	SLC25A30	circBase	243	2	3192	chr13:45978547-45980017|chr13:45983209-45985496	ENSG00000174032.16_3	ENST00000519676.5_1	NM_001010875	K562, Helas3, occipital_lobe, frontal_cortex, parietal_lobe	ANNOTATED, CDS, coding, INTERNAL, OVCODE, OVEXON	Rybak2015, Salzman2013	3.91992	15.1361	1	1	7.43959	3.51967	0	162.131
hsa_circ_0141101	chr13:46577273-46594692:-	ZC3H13	circBase	605	4	17419	chr13:46563232-46577273|chr13:46594692-46616298	ENSG00000123200.16_4	ENST00000242848.8_2	ENST00000242848.4	neutophils, platelets	ANNOTATED, CDS, coding, INTERNAL, OVCODE, OVEXON	Maass2017	3.91992	15.1361	1	1	7.43959	3.51967	0	162.131
chr13:49742748-49762769:+	chr13:49742748-49762769:+	FNDC3A	CIRCexplorer2	907	8	20021	chr13:49741439-49742748|chr13:49762769-49765150	ENSG00000102531.16_3	ENST00000492622.6_1	NA	NA	NA	NA	3.91992	15.1361	1	1	7.43959	3.51967	0	162.131
hsa_circ_0000485	chr13:50280233-50280508:-	KPNA3	circBase	177	2	275	chr13:50279919-50280233|chr13:50280508-50283707	ENSG00000102753.9_3	ENST00000261667.7_1	NM_002267	cd_34, SY5Y_exp2_D0, diencephalon, cerebellum, occipital_lobe, frontal_cortex, parietal_lobe, platelets	ANNOTATED, CDS, coding, INTERNAL	Maass2017, Memczak2013, Rybak2015	3.91992	15.1361	1	1	7.43959	3.51967	0	162.131
hsa_circ_0030276	chr13:50567928-50618904:-	DLEU2	circBase	1059	5	50976	chr13:50562757-50567928|chr13:50618904-50619253	ENSG00000231607.10_4	ENST00000621282.4_1	NR_002612	K562, Gm12878, Ag04450	ANNOTATED, INTERNAL, ncRNA, OVCODE, OVERLAPTX, OVEXON	Salzman2013	3.91992	15.1361	1	1	7.43959	3.51967	0	162.131
chr13:51941940-51953708:-	chr13:51941940-51953708:-	INTS6	CIRCexplorer2	1295	7	11768	chr13:51939981-51941940|chr13:51953708-51956164	ENSG00000102786.14_3	ENST00000398119.6_1	NA	NA	NA	NA	3.91992	15.1361	1	1	7.43959	3.51967	0	162.131
hsa_circ_0030340	chr13:52992126-53000201:-	VPS36	circBase	266	3	8075	chr13:52991276-52992126|chr13:53000201-53001123	ENSG00000136100.12_2	ENST00000611132.4_1	NM_016075	Huvec, H1hesc, Bj, Sknshra, diencephalon, cerebellum, occipital_lobe, frontal_cortex, parietal_lobe, temporal_lobe	ANNOTATED, CDS, coding, INTERNAL, OVCODE, OVEXON	Rybak2015, Salzman2013	3.91992	15.1361	1	1	7.43959	3.51967	0	162.131
hsa_circ_0030347	chr13:53000066-53009017:-	VPS36	circBase	423	5	8951	chr13:52997774-53000066|chr13:53009017-53010424	ENSG00000136100.12_2	ENST00000611132.4_1	NM_016075	A549, occipital_lobe, frontal_cortex, temporal_lobe	ANNOTATED, CDS, coding, INTERNAL, OVCODE, OVEXON	Rybak2015, Salzman2013	3.91992	15.1361	1	1	7.43959	3.51967	0	162.131
hsa_circ_0100743	chr13:53196123-53211581:+	HNRNPA1L2	circBase	632	4	15458	chr13:53174355-53196123|chr13:53211581-53216540	ENSG00000273784.4_4	ENST00000398039.2_1	ENST00000342657.3	frontal_cortex, temporal_lobe	ANNOTATED, coding, INTERNAL, OVEXON, UTR5	Rybak2015	3.91992	15.1361	1	1	7.43959	3.51967	0	162.131
hsa_circ_0004878	chr13:60348322-60385057:-	DIAPH3	circBase	292	3	36735	chr13:60240980-60348322|chr13:60385057-60407240	ENSG00000139734.17_3	ENST00000400324.8_1	NM_001042517	Hs68_RNase, Hs68_control, Sy5y_exp1_D4, cerebellum, Sy5y_exp1_D0, Sy5y_exp1_D2	ANNOTATED, CDS, coding, INTERNAL, OVCODE, OVEXON	Jeck2013, Rybak2015	3.91992	15.1361	1	1	7.43959	3.51967	0	162.131
chr13:60407240-60548590:-	chr13:60407240-60548590:-	DIAPH3	CIRCexplorer2	1482	10	141350	chr13:60385057-60407240|chr13:60548590-60554928	ENSG00000139734.17_3	ENST00000400324.8_1	NA	NA	NA	NA	3.91992	15.1361	1	1	7.43959	3.51967	0	162.131
hsa_circ_0030372	chr13:60485868-60499004:-	DIAPH3	circBase	293	3	13136	chr13:60453602-60485868|chr13:60499004-60544077	ENSG00000139734.17_3	ENST00000400324.8_1	NM_001042517	Gm12878	ANNOTATED, CDS, coding, INTERNAL, OVCODE, OVEXON	Salzman2013	3.91992	15.1361	1	1	7.43959	3.51967	0	162.131
hsa_circ_0004245	chr13:61013821-61034674:+	TDRD3	circBase	308	3	20853	chr13:60971144-61013821|chr13:61034674-61041371	ENSG00000083544.13_3	ENST00000196169.7_2	NM_001146070	Hs68_RNase, Hs68_control, Nhek, K562, H1hesc, Gm12878, Ag04450, A549, Sknshra, Mcf7, diencephalon, cerebellum, Sy5y_exp1_D0, occipital_lobe, frontal_cortex, Sy5y_exp1_D2, parietal_lobe, temporal_lobe, right_atrium, fibroblasts, platelets	ANNOTATED, CDS, coding, INTERNAL, OVCODE, OVEXON	Jeck2013, Maass2017, Rybak2015, Salzman2013	3.91992	15.1361	1	1	7.43959	3.51967	0	162.131
hsa_circ_0003441	chr13:61013821-61041513:+	TDRD3	circBase	450	4	27692	chr13:60971144-61013821|chr13:61041513-61057908	ENSG00000083544.13_3	ENST00000196169.7_2	NM_001146070	Hs68_RNase, Hs68_control, Nhek, K562, Hepg2, Helas3, H1hesc, Gm12878, Bj, Ag04450, A549, Sknshra, SY5Y_exp2_D0, diencephalon, cerebellum, Sy5y_exp1_D0, occipital_lobe, frontal_cortex, Sy5y_exp1_D2, parietal_lobe, temporal_lobe, ada_scid, vena_cava, right_atrium, platelets	ANNOTATED, CDS, coding, INTERNAL, OVCODE, OVEXON	Jeck2013, Maass2017, Rybak2015, Salzman2013	3.91992	15.1361	1	1	7.43959	3.51967	0	162.131
hsa_circ_0030408	chr13:73482668-73505405:+	PIBF1	circBase	345	3	22737	chr13:73468087-73482668|chr13:73505405-73539411	ENSG00000083535.15_3	ENST00000326291.10_1	NM_006346	K562, diencephalon, occipital_lobe, frontal_cortex, parietal_lobe, temporal_lobe	ANNOTATED, CDS, coding, INTERNAL, OVCODE, OVEXON	Rybak2015, Salzman2013	3.91992	15.1361	1	1	7.43959	3.51967	0	162.131
hsa_circ_0003455	chr13:76134888-76169126:+	UCHL3	circBase	496	5	34238	chr13:76123818-76134888|chr13:76169126-76178904	ENSG00000118939.17_3	ENST00000618773.4_1	NM_006002	Hs68_RNase, Hs68_control, diencephalon, cerebellum, occipital_lobe, frontal_cortex, parietal_lobe, temporal_lobe	ANNOTATED, CDS, coding, INTERNAL, OVCODE, OVEXON	Jeck2013, Rybak2015	3.91992	15.1361	1	1	7.43959	3.51967	0	162.131
hsa_circ_0100917	chr13:77831805-77870809:-	MYCBP2	circBase	1874	13	39004	chr13:77825490-77831805|chr13:77870809-77900608	ENSG00000005810.17_1	ENST00000544440.6_1	NM_015057	frontal_cortex	ANNOTATED, CDS, coding, INTERNAL, OVCODE, OVERLAPTX, OVEXON	Rybak2015	3.91992	15.1361	1	1	7.43959	3.51967	0	162.131
hsa_circ_0030532	chr13:79908478-79953042:-	RBM26	circBase	2677	18	44564	chr13:79896597-79908478|chr13:79953042-79979838	ENSG00000139746.15_3	ENST00000438724.5_1	NM_022118	Helas3, Mcf7	ANNOTATED, CDS, coding, INTERNAL, OVCODE, OVERLAPTX, OVEXON	Salzman2013	3.91992	15.1361	1	1	7.43959	3.51967	0	162.131
hsa_circ_0030707	chr13:99127074-99134575:-	STK24	circBase	324	3	7501	chr13:99118815-99127074|chr13:99134575-99171496	ENSG00000102572.14_3	ENST00000539966.5_1	NM_001032296	K562, Huvec, Helas3, H1hesc, Gm12878, Bj, Ag04450, diencephalon, cerebellum, occipital_lobe, frontal_cortex	ANNOTATED, CDS, coding, INTERNAL, OVCODE, OVEXON	Rybak2015, Salzman2013	3.91992	15.1361	1	1	7.43959	3.51967	0	162.131
hsa_circ_0033165	chr14:100551023-100563995:+	EVL	circBase	347	2	12972	chr14:100438394-100551023|chr14:100563995-100589875	ENSG00000196405.12_2	ENST00000402714.6_2	NM_016337	K562, Hepg2, Helas3, H1hesc, Ag04450, A549, Sknshra, diencephalon, cerebellum, frontal_cortex, temporal_lobe	ANNOTATED, CDS, coding, INTERNAL, OVCODE, OVEXON	Rybak2015, Salzman2013	3.91992	15.1361	1	1	7.43959	3.51967	0	162.131
chr14:102466325-102478807:+	chr14:102466325-102478807:+	DYNC1H1	CIRCexplorer2	3210	18	12482	chr14:102463611-102466325|chr14:102478807-102481441	ENSG00000197102.10_2	ENST00000360184.8_1	NA	NA	NA	NA	3.91992	15.1361	1	1	7.43959	3.51967	0	162.131
chr14:102466325-102494478:+	chr14:102466325-102494478:+	DYNC1H1	CIRCexplorer2	5664	32	28153	chr14:102463611-102466325|chr14:102494478-102495875	ENSG00000197102.10_2	ENST00000360184.8_1	NA	NA	NA	NA	3.91992	15.1361	1	1	7.43959	3.51967	0	162.131
chr14:102471098-102493881:+	chr14:102471098-102493881:+	DYNC1H1	CIRCexplorer2	3999	22	22783	chr14:102471020-102471098|chr14:102493881-102493955	ENSG00000197102.10_2	ENST00000360184.8_1	NA	NA	NA	NA	3.91992	15.1361	1	1	7.43959	3.51967	0	162.131
hsa_circ_0005178	chr14:103465901-103478525:-	CDC42BPB	circBase	421	4	12624	chr14:103452917-103465901|chr14:103478525-103523335	ENSG00000198752.10_2	ENST00000361246.6_1	NM_006035	Hs68_RNase, Hs68_control, SY5Y_exp2_D0, diencephalon, cerebellum, Sy5y_exp1_D0, occipital_lobe, frontal_cortex, parietal_lobe, temporal_lobe	ANNOTATED, CDS, coding, INTERNAL, OVCODE, OVEXON	Jeck2013, Rybak2015	3.91992	15.1361	1	1	7.43959	3.51967	0	162.131
hsa_circ_0101361	chr14:103941329-103946827:+	MARK3	circBase	322	2	5498	chr14:103934523-103941329|chr14:103946827-103958113	ENSG00000075413.17_4	ENST00000440884.7_1	NM_001128918	occipital_lobe, temporal_lobe	ANNOTATED, CDS, coding, INTERNAL, OVCODE, OVEXON	Rybak2015	3.91992	15.1361	1	1	7.43959	3.51967	0	162.131
chr14:105905008-105920647:+	chr14:105905008-105920647:+	MTA1	CIRCexplorer2	522	6	15639	chr14:105886400-105905008|chr14:105920647-105924606	ENSG00000182979.17_4	ENST00000435036.6_1	NA	NA	NA	NA	3.91992	15.1361	1	1	7.43959	3.51967	0	162.131
hsa_circ_0033614	chr14:105911754-105920647:+	MTA1	circBase	454	5	8893	chr14:105905076-105911754|chr14:105920647-105924606	ENSG00000182979.17_4	ENST00000435036.6_1	NM_004689	Ag04450	ANNOTATED, CDS, coding, INTERNAL, OVCODE, OVEXON	Salzman2013	3.91992	15.1361	1	1	7.43959	3.51967	0	162.131
chr14:19921358-19923123:-	chr14:19921358-19923123:-	DUXAP10	CIRCexplorer2	371	3	1765	chr14:19919629-19921358|chr14:19923123-19925239	ENSG00000244306.10_2	ENST00000619784.4_1	NA	NA	NA	NA	3.91992	15.1361	1	1	7.43959	3.51967	0	162.131
chr14:20813090-20819281:+	chr14:20813090-20819281:+	PARP2	CIRCexplorer2	451	5	6191	chr14:20811846-20813090|chr14:20819281-20820403	ENSG00000129484.13_2	ENST00000429687.7_1	NA	NA	NA	NA	3.91992	15.1361	1	1	7.43959	3.51967	0	162.131
chr14:21865981-21900017:-	chr14:21865981-21900017:-	CHD8	CIRCexplorer2	4256	26	34036	chr14:21864051-21865981|chr14:21900017-21905352	ENSG00000100888.12_3	ENST00000430710.7_1	NA	NA	NA	NA	3.91992	15.1361	1	1	7.43959	3.51967	0	162.131
hsa_circ_0031258	chr14:23416379-23421892:-	HAUS4	circBase	853	7	5513	chr14:23415917-23416379|chr14:23421892-23424308	ENSG00000092036.18_4	ENST00000206474.11_3	NM_001166269	K562, Gm12878, Sknshra, occipital_lobe, frontal_cortex	ANNOTATED, CDS, coding, INTERNAL, OVCODE, OVERLAPTX, OVEXON	Rybak2015, Salzman2013	3.91992	15.1361	1	1	7.43959	3.51967	0	162.131
hsa_circ_0031446	chr14:31404368-31425448:-	STRN3	circBase	706	6	21080	chr14:31382863-31404368|chr14:31425448-31495109	ENSG00000196792.11_2	ENST00000355683.9_2	NM_001083893	K562, Helas3, Gm12878, Ag04450, A549, Sknshra, diencephalon, cerebellum, occipital_lobe, frontal_cortex, Sy5y_exp1_D2, parietal_lobe, temporal_lobe, umbilical_cord, platelets	ANNOTATED, CDS, coding, INTERNAL, OVCODE, OVEXON	Maass2017, Rybak2015, Salzman2013	3.91992	15.1361	1	1	7.43959	3.51967	0	162.131
hsa_circ_0004829	chr14:31581621-31583546:-	HECTD1	circBase	660	5	1925	chr14:31578804-31581621|chr14:31583546-31585441	ENSG00000092148.12_3	ENST00000554882.5_1	NM_015382	Hs68_RNase, Hs68_control, K562, Bj, diencephalon, cerebellum, occipital_lobe, frontal_cortex, temporal_lobe	ANNOTATED, CDS, coding, INTERNAL, OVCODE, OVEXON	Jeck2013, Rybak2015, Salzman2013	3.91992	15.1361	1	1	7.43959	3.51967	0	162.131
hsa_circ_0002155	chr14:31771500-31776085:-	HEATR5A	circBase	646	3	4585	chr14:31765269-31771500|chr14:31776085-31777098	ENSG00000129493.14_3	ENST00000543095.6_2	NM_015473	Hs68_RNase, Hs68_control, occipital_lobe, frontal_cortex	ANNOTATED, CDS, coding, INTERNAL, OVCODE, OVEXON	Jeck2013, Rybak2015	3.91992	15.1361	1	1	7.43959	3.51967	0	162.131
hsa_circ_0101696	chr14:35002649-35005481:-	EAPP	circBase	278	2	2832	chr14:34998681-35002649|chr14:35005481-35008760	ENSG00000129518.8_2	ENST00000250454.7_1	NM_018453	occipital_lobe, frontal_cortex	ANNOTATED, CDS, coding, INTERNAL, OVCODE, OVEXON	Rybak2015	3.91992	15.1361	1	1	7.43959	3.51967	0	162.131
hsa_circ_0004047	chr14:35261980-35264971:-	BAZ1A	circBase	382	3	2991	chr14:35255207-35261980|chr14:35264971-35269429	ENSG00000198604.10_2	ENST00000358716.8_1	NM_013448	Hs68_RNase, Hs68_control, K562, Gm12878	ANNOTATED, CDS, coding, INTERNAL, OVCODE, OVEXON	Jeck2013, Salzman2013	3.91992	15.1361	1	1	7.43959	3.51967	0	162.131
chr14:36121010-36125121:-	chr14:36121010-36125121:-	RALGAPA1	CIRCexplorer2	289	3	4111	chr14:36104804-36121010|chr14:36125121-36128343	ENSG00000174373.16_3	ENST00000389698.7_1	NA	NA	NA	NA	3.91992	15.1361	1	1	7.43959	3.51967	0	162.131
chr14:36190893-36240205:-	chr14:36190893-36240205:-	RALGAPA1	CIRCexplorer2	1999	13	49312	chr14:36159209-36190893|chr14:36240205-36244211	ENSG00000174373.16_3	ENST00000389698.7_1	NA	NA	NA	NA	3.91992	15.1361	1	1	7.43959	3.51967	0	162.131
hsa_circ_0004455	chr14:37754522-37777724:+	MIPOL1	circBase	335	3	23202	chr14:37739730-37754522|chr14:37777724-37838721	ENSG00000151338.18_3	ENST00000396294.6_2	NM_001195296	Hs68_RNase, Hs68_control, K562, Huvec, Ag04450, diencephalon, cerebellum, occipital_lobe, frontal_cortex, parietal_lobe, temporal_lobe	ANNOTATED, CDS, coding, INTERNAL, OVCODE, OVEXON	Jeck2013, Rybak2015, Salzman2013	3.91992	15.1361	1	1	7.43959	3.51967	0	162.131
hsa_circ_0006191	chr14:37777260-37838829:+	MIPOL1	circBase	313	3	61569	chr14:37754652-37777260|chr14:37838829-37892059	ENSG00000151338.18_3	ENST00000396294.6_2	NM_001195296	Hs68_RNase, Hs68_control	ANNOTATED, CDS, coding, INTERNAL, OVCODE, OVEXON	Jeck2013	3.91992	15.1361	1	1	7.43959	3.51967	0	162.131
chr14:39597483-39601272:+	chr14:39597483-39601272:+	GEMIN2	CIRCexplorer2	180	2	3789	chr14:39594240-39597483|chr14:39601272-39602864	ENSG00000092208.16_3	ENST00000308317.10_2	NA	NA	NA	NA	3.91992	15.1361	1	1	7.43959	3.51967	0	162.131
hsa_circ_0031742	chr14:39746137-39818181:+	CTAGE5	circBase	2185	22	72044	chr14:39722375-39746137|chr14:39818181-39819301	ENSG00000150527.17_4	ENST00000553728.1_3	NM_001247989	Hepg2, Helas3, Gm12878, Bj, Ag04450, A549	ANNOTATED, CDS, coding, INTERNAL, OVCODE, OVEXON	Salzman2013	3.91992	15.1361	1	1	7.43959	3.51967	0	162.131
hsa_circ_0101837	chr14:45464948-45481278:+	FAM179B	circBase	1192	6	16330	chr14:45433670-45464948|chr14:45481278-45494985	ENSG00000198718.12_3	ENST00000361577.7_2	ENST00000361462.2	diencephalon, cerebellum, occipital_lobe, frontal_cortex, parietal_lobe, temporal_lobe	ANNOTATED, CDS, coding, INTERNAL, OVCODE, OVERLAPTX, OVEXON	Rybak2015	3.91992	15.1361	1	1	7.43959	3.51967	0	162.131
hsa_circ_0031756	chr14:45475210-45501579:+	FAM179B	circBase	1168	7	26369	chr14:45473569-45475210|chr14:45501579-45512888	ENSG00000198718.12_3	ENST00000361577.7_2	NM_015091	Bj, frontal_cortex, temporal_lobe	ANNOTATED, CDS, coding, INTERNAL, OVCODE, OVERLAPTX, OVEXON	Rybak2015, Salzman2013	3.91992	15.1361	1	1	7.43959	3.51967	0	162.131
hsa_circ_0031820	chr14:50596678-50612314:-	SOS2	circBase	995	7	15636	chr14:50587102-50596678|chr14:50612314-50616725	ENSG00000100485.11_2	ENST00000216373.9_1	NM_006939	K562, Hepg2	ANNOTATED, CDS, coding, INTERNAL, OVCODE, OVEXON	Salzman2013	3.91992	15.1361	1	1	7.43959	3.51967	0	162.131
hsa_circ_0102080	chr14:51259429-51273536:-	NIN	circBase	252	2	14107	chr14:51245522-51259429|chr14:51273536-51288591	ENSG00000100503.23_3	ENST00000245441.9_2	NM_020921	cerebellum, occipital_lobe	ANNOTATED, CDS, coding, INTERNAL, OVCODE, OVEXON	Rybak2015	3.91992	15.1361	1	1	7.43959	3.51967	0	162.131
[truncated: 1,276 more rows]

## Sheet: down_T1_vs_NC
#log2FC <= -0.585 #p-value cut-off <= 1.00 #q-value cut-off <= 1.00 #Condition pair: down_T1_vs_NC Column A: circRNA_ID, The ID of circRNA. Column B: Locus, The position of circRNA in reference genome. Column C: Gene_Name, The gene name of circRNA. Column D: Source, The source of circRNA. Column E: Length, The sequence length of circRNA. Column F: Exons_Num, The number of exons in the circRNA. Co…
[truncated: 3,130 more rows]
